# Supplementary material for: Tissue-specific cell-free DNA degradation quantifies circulating tumor DNA burden
Source: Nat Commun. 2021 Apr 13;12:2229. doi: 10.1038/s41467-021-22463-y (PMC8044092; doi:10.1038/s41467-021-22463-y)
Supplement: Supplementary file 4 — Supplementary Software 1 [file 41467_2021_22463_MOESM4_ESM.zip]

Archive with 4 entries (3 files):
- code/
- code/fit-model.R
- code/generate-feature-junction.sh
- code/generate-feature-promoter.sh
