# Supplementary material for: Tissue-specific cell-free DNA degradation quantifies circulating tumor DNA burden
Source: Nat Commun. 2021 Apr 13;12:2229. doi: 10.1038/s41467-021-22463-y (PMC8044092; doi:10.1038/s41467-021-22463-y)
Supplement: Supplementary file 5 — Supplementary Data 1 [file 41467_2021_22463_MOESM5_ESM.xlsx]

## Sheet: Suppl Data 1 
sample name	patient ID	sample ID	cancer type	coverage	tumor content estimation - repetition 1				tumor content estimation - repetition 2				tumor content estimation - repetition 3				mean ctDNA content	median ctDNA content	ichorCNA-estimated ctDNA content		median VAF
					theta2	titanCNA	abscnseq	PurBayes	theta2	titanCNA	abscnseq	PurBayes	theta2	titanCNA	abscnseq	PurBayes
1014_180816	1014	CRC-1	CRC	80.8359	0.377	0.55	0.48	0.427	0.377	0.55	0.48	0.427	0.377	0.55	0.48	0.429	0.458667	0.4545	0.3979		0.2945
1279_221015	1279	CRC-9	CRC	94.6678	0.433	0.65	0.5	NA	0.433	0.65	0.5	NA	0.433	0.63	0.5	0.831	0.556	0.5	0.4101		0.5275
1279_241116	1279	CRC-10	CRC	95.2209	0.658	0.49	NA	0.401	0.658	0.49	NA	0.401	0.658	0.49	NA	0.4	0.516222	0.49	0.3289		0.4125
1531_160616	1531	CRC-2	CRC	90.6463	0.858	NA	NA	0.925	0.858	0.82	NA	0.938	0.858	0.81	NA	0.928	0.874375	0.858	0.5388		0.789
1531_180119	1531	CRC-3	CRC	100.626	0.667	0.46	0.32	0.299	0.75	0.48	0.32	0.834	0.75	0.5	0.32	0.792	0.541	0.49	0.211		0.291
512_051015	512	CRC-11	CRC	79.9592	0.638	0.69	0.49	0.442	0.638	0.69	0.49	0.442	0.59	0.68	0.49	0.877	0.596417	0.614	0.5966		0.614
512_130114	512	CRC-12	CRC	79.9036	0.272	0.51	0.44	0.347	0.272	0.51	0.44	0.347	0.272	0.52	0.56	0.347	0.403083	0.3935	0.3819		0.4175
519_210114	519	CRC-4	CRC	87.2699	0.301	0.4	0.35	0.357	0.301	0.4	0.35	0.357	0.301	0.43	0.35	0.353	0.354167	0.3515	0.2892		0.1925
809_030915	809	CRC-5	CRC	75.7613	0.454	0.64	0.59	0.442	0.454	0.64	0.59	0.442	0.454	0.63	0.59	0.939	0.572083	0.59	0.4626		0.542
809_110914	809	CRC-6	CRC	72.5594	0.35	0.59	NA	NA	0.35	0.59	NA	NA	0.35	0.6	NA	0.469	0.471286	0.469	0.3577		0.727
986_100215	986	CRC-7	CRC	71.6321	0.254	0.69	0.5	0.362	0.254	0.69	0.5	0.362	0.254	0.47	0.5	0.368	0.433667	0.419	0.2257		0.227
986_261016	986	CRC-8	CRC	76.7228	0.335	0.54	0.51	0.366	0.335	0.54	0.51	0.366	0.335	0.54	0.51	0.369	0.438	0.4395	0.1716		0.2645
sample name	patient ID	sample ID	cancer type	coverage	ichorCNA-estimated ctDNA content		median VAF	fraction of cfDNA fragments <150bp (%)
D14	D14	BRCA-1	BRCA	86.9776	0.6967		0.11193	21.971
D23	D23	BRCA-2	BRCA	79.4082	0.7567		0.370798	29.348
D7	D7	BRCA-3	BRCA	94.3283	0.1268		0.2046	27.231
D9	D9	BRCA-4	BRCA	89.8639	0.6577		0.24709	22.736
E10c	E10c	BRCA-5	BRCA	87.9156	0.5931		0.167104	29.606
E7c	E7c	BRCA-6	BRCA	85.4506	0.5078		0.061801	24.684
E8c	E8c	BRCA-7	BRCA	78.5064	0.5356		0.320623	31.017
D19	D19	BRCA-8	BRCA	76.6745	0.7363		0.00895203	26.47
E2c	E2c	BRCA-9	BRCA	71.8023	0.4122		0.464002	27.015
E6c	E6c	BRCA-10	BRCA	71.5031	0.5386		0.179002	32.854
