# Supplementary material for: Tissue-specific cell-free DNA degradation quantifies circulating tumor DNA burden
Source: Nat Commun. 2021 Apr 13;12:2229. doi: 10.1038/s41467-021-22463-y (PMC8044092; doi:10.1038/s41467-021-22463-y)
Supplement: Supplementary file 6 — Supplementary Data 2 [file 41467_2021_22463_MOESM6_ESM.xlsx]

## Sheet: Suppl Data 2
ID	Transcript	Gene	Chr	Site	Region	Group	FPKMblood	FPKMtumor		Columns
1	ENST00000003084.10	CFTR	7	117120017	promoter	tumor	-1.0893e-08	30.2047		ID : feature index
2	ENST00000027335.7	CDH17	8	95220815	promoter	tumor	-1.0893e-08	149.83		Transcript : transcript ID
3	ENST00000161006.7	PRSS22	16	2908171	promoter	tumor	-1.0893e-08	10.2949		Gene : gene name
4	ENST00000162330.9	BCAR1	16	75285507	promoter	tumor	-1.0893e-08	16.8551		Chr : chromosome
5	ENST00000201586.6	SULT2B1	19	49055332	promoter	tumor	0.0299997	16.6699		Site : coordinate of nucleosome-depleted site (GRCh37)
6	ENST00000211314.4	TMEM14A	6	52535907	promoter	tumor	0.670007	25.1695		Region : location of nucleosome-depleted site
7	ENST00000215582.7	MISP	19	751126	promoter	tumor	-1.0893e-08	116.541		Group : gene group based on its expression in blood and tumor
8	ENST00000215743.7	MMP11	22	24115006	promoter	tumor	0.0800019	42.4143		FPKMblood : FPKM value in normal blood
9	ENST00000216968.4	PROCR	20	33759876	promoter	tumor	0.360007	28.4755		FPKMtumor : FPKM value in tumor of colorectal cancer
10	ENST00000221992.10	CEACAM5	19	42212537	promoter	tumor	-1.0893e-08	1235.9
11	ENST00000223271.7	RARRES2	7	150038763	promoter	tumor	0.409997	46.3043
12	ENST00000226230.7	TMEM97	17	26646121	promoter	tumor	0.389989	20.8447
13	ENST00000226760.5	WFS1	4	6271577	promoter	tumor	0.34999	15.0054
14	ENST00000227868.8	PDHX	11	34938119	promoter	tumor	0.99003	13.515
15	ENST00000228916.6	SCNN1A	12	6484715	promoter	tumor	0.0499985	32.365
16	ENST00000230588.8	MEP1A	6	46761127	promoter	tumor	-1.0893e-08	21.9498
17	ENST00000232458.9	ECT2	3	172468472	promoter	tumor	0.279992	12.0703
18	ENST00000245451.8	BMP4	14	54423529	promoter	tumor	-1.0893e-08	16.43
19	ENST00000245907.10	C3	19	6720693	promoter	tumor	0.370002	15.0848
20	ENST00000250405.9	BCL2L2	14	23775971	promoter	tumor	0.999971	11.6251
21	ENST00000254260.7	RHPN2	19	33555794	promoter	tumor	0.0299997	23.4853
22	ENST00000255681.6	MACROD1	11	63933533	promoter	tumor	0.54	22.18
23	ENST00000256585.9	REG4	1	120354283	promoter	tumor	0.0899993	37.8157
24	ENST00000256951.9	EMP1	12	13349650	promoter	tumor	0.389989	14.1654
25	ENST00000260227.4	MMP7	11	102401484	promoter	tumor	-1.0893e-08	29.385
26	ENST00000261769.9	CDH1	16	68771128	promoter	tumor	-1.0893e-08	123.301
27	ENST00000262429.8	ATP2C2	16	84402133	promoter	tumor	0.33999	16.465
28	ENST00000262753.8	POF1B	X	84634748	promoter	tumor	0.0199995	40.4051
29	ENST00000263629.8	MTIF2	2	55496384	promoter	tumor	0.849982	13.7604
30	ENST00000263735.8	EPCAM	2	47596287	promoter	tumor	0.109998	594.542
31	ENST00000263895.8	RND3	2	151344208	promoter	tumor	-1.0893e-08	10.2949
32	ENST00000264144.4	LAMC2	1	183155423	promoter	tumor	0.00999964	31.4593
33	ENST00000264748.6	FGFRL1	4	1006239	promoter	tumor	0.820026	17.0295
34	ENST00000266980.8	SLC39A5	12	56624436	promoter	tumor	-1.0893e-08	20.8696
35	ENST00000267101.7	ERBB3	12	56473645	promoter	tumor	-1.0893e-08	40.9763
36	ENST00000267814.13	SORD	15	45315302	promoter	tumor	0.93003	13.6953
37	ENST00000267996.11	TPM1	15	63334957	promoter	tumor	0.869973	32.9808
38	ENST00000269571.9	ERBB2	17	37856333	promoter	tumor	-1.0893e-08	11.4651
39	ENST00000270560.3	TM4SF5	17	4675187	promoter	tumor	-1.0893e-08	18.3948
40	ENST00000271064.11	TINAGL1	1	32042136	promoter	tumor	0.0999981	42.749
41	ENST00000278559.7	CAPN5	11	76777988	promoter	tumor	0.520016	27.3146
42	ENST00000278937.6	MPZL2	11	118134997	promoter	tumor	0.370002	17.0549
43	ENST00000288937.6	MRPL17	11	6704632	promoter	tumor	0.849982	16.4448
44	ENST00000290130.3	MIS18A	21	33651380	promoter	tumor	0.490002	12.7598
45	ENST00000290913.7	CHCHD6	3	126423063	promoter	tumor	0.649987	15.07
46	ENST00000291525.11	TFF3	21	43735463	promoter	tumor	-1.0893e-08	209.019
47	ENST00000292401.8	AZGP1	7	99573780	promoter	tumor	0.140003	45.2398
48	ENST00000292408.8	FGFR4	5	176513887	promoter	tumor	0.0700018	25.8555
49	ENST00000295092.2	FAM84A	2	14772810	promoter	tumor	-1.0893e-08	13.1799
50	ENST00000296129.5	CDCP1	3	45187914	promoter	tumor	0.109998	15.265
51	ENST00000296252.8	LIPH	3	185270401	promoter	tumor	0.0299997	12.2349
52	ENST00000296424.8	BDH2	4	104021040	promoter	tumor	0.99003	14.1551
53	ENST00000296666.12	PRRC1	5	126853301	promoter	tumor	0.949989	11.6199
54	ENST00000297205.6	STEAP1	7	89783689	promoter	tumor	-1.0893e-08	14.9146
55	ENST00000299610.4	MFAP4	17	19290553	promoter	tumor	0.389989	15.1896
56	ENST00000299714.7	SEC11C	18	56807107	promoter	tumor	0.620015	11.3752
57	ENST00000300119.7	MYO1A	12	57443901	promoter	tumor	-1.0893e-08	15.115
58	ENST00000300283.10	CKMT1B	15	43885252	promoter	tumor	-1.0893e-08	35.8804
59	ENST00000300557.2	PRR15L	17	46035244	promoter	tumor	0.0299997	96.2147
60	ENST00000301395.7	GGT6	17	4463876	promoter	tumor	-1.0893e-08	16.8098
61	ENST00000301887.8	BATF2	11	64764517	promoter	tumor	0.430012	11.1199
62	ENST00000307078.9	AXIN2	17	63557765	promoter	tumor	0.0899993	14.0998
63	ENST00000308302.3	GOLT1A	1	204183220	promoter	tumor	0.0299997	12.2197
64	ENST00000308831.6	RHOD	11	66824289	promoter	tumor	0.0700018	10.4148
65	ENST00000310398.6	AGR3	7	16921611	promoter	tumor	-1.0893e-08	33.0799
66	ENST00000310706.9	JUP	17	39942950	promoter	tumor	0.869973	86.213
67	ENST00000310836.10	UGT8	4	115519611	promoter	tumor	0.0400009	14.0802
68	ENST00000311160.13	TNS3	7	47621742	promoter	tumor	0.679987	16.1799
69	ENST00000311381.7	C6orf203	6	107349417	promoter	tumor	0.93003	14.55
70	ENST00000311620.6	ANKS4B	16	21244986	promoter	tumor	-1.0893e-08	10.6097
71	ENST00000316673.8	HNF4A	20	42984340	promoter	tumor	-1.0893e-08	10.78
72	ENST00000317508.10	PRSS8	16	31147083	promoter	tumor	0.109998	143.221
73	ENST00000318024.8	USH1C	11	17565963	promoter	tumor	-1.0893e-08	46.6246
74	ENST00000318407.4	BOK	2	242498136	promoter	tumor	0.570015	13.7451
75	ENST00000318443.9	CD276	15	73976554	promoter	tumor	-1.0893e-08	11.4548
76	ENST00000318683.6	B3GNT3	19	17905919	promoter	tumor	-1.0893e-08	57.7451
77	ENST00000319838.9	GPR35	2	241544848	promoter	tumor	0.310003	30.585
78	ENST00000322536.7	DDX10	11	108535752	promoter	tumor	0.750008	10.8402
79	ENST00000324038.6	FAM101A	12	124773710	promoter	tumor	-1.0893e-08	10.0799
80	ENST00000325307.11	HMGB3	X	150151759	promoter	tumor	0.299993	14.09
81	ENST00000325568.9	IL32	16	3115298	promoter	tumor	0.93003	14.5153
82	ENST00000326587.11	MAGED1	X	51636698	promoter	tumor	0.599985	16.1405
83	ENST00000329875.12	PYCR1	17	79894755	promoter	tumor	0.120002	36.3293
84	ENST00000331243.4	FAM84A	2	14772824	promoter	tumor	0.00999964	33.069
85	ENST00000331595.8	BGN	X	152760397	promoter	tumor	0.599985	74.9159
86	ENST00000332149.9	TMPRSS2	21	42880086	promoter	tumor	0.0199995	43.5701
87	ENST00000333090.4	TSKU	11	76494283	promoter	tumor	-1.0893e-08	17.21
88	ENST00000334047.11	F3	1	95007356	promoter	tumor	0.0800019	13.07
89	ENST00000334869.8	LGMN	14	93215047	promoter	tumor	0.940022	45.7348
90	ENST00000337682.8	FAM60A	12	31479306	promoter	tumor	0.969971	25.7349
91	ENST00000338660.5	VWA1	1	1370903	promoter	tumor	0.060002	21.8202
92	ENST00000339276.5	SFN	1	27189629	promoter	tumor	0.599985	113.822
93	ENST00000340556.10	MORN2	2	39103103	promoter	tumor	0.329999	11.4052
94	ENST00000344616.3	S100A14	1	153588808	promoter	tumor	-1.0893e-08	143.549
95	ENST00000350051.7	BIRC5	17	76210279	promoter	tumor	0.629995	18.3152
96	ENST00000352551.9	UBE2C	20	44441313	promoter	tumor	-1.0893e-08	10.99
97	ENST00000354624.5	HKDC1	10	70980059	promoter	tumor	0.140003	20.0653
98	ENST00000354900.7	LSR	19	35739675	promoter	tumor	0.750008	31.2244
99	ENST00000355097.6	ENTPD2	9	139948497	promoter	tumor	0.0299997	10.1448
100	ENST00000355808.9	PDHA1	X	19362068	promoter	tumor	0.250007	16.21
101	ENST00000355899.7	PLS3	X	114795509	promoter	tumor	-1.0893e-08	12.0502
102	ENST00000356509.7	GMNN	6	24775159	promoter	tumor	0.570015	11.9653
103	ENST00000356762.7	CRB3	19	6464294	promoter	tumor	-1.0893e-08	12.2902
104	ENST00000357166.10	ZDHHC9	X	128977860	promoter	tumor	0.290002	20.1098
105	ENST00000357602.7	IPO5	13	98612503	promoter	tumor	0.800014	15.4
106	ENST00000358278.7	TPM1	15	63334884	promoter	tumor	0.430012	69.5284
107	ENST00000358432.7	EPHA2	1	16482582	promoter	tumor	0.0299997	23.8494
108	ENST00000358813.4	CCL20	2	228678570	promoter	tumor	-1.0893e-08	33.2648
109	ENST00000358867.10	TMEM126B	11	85339629	promoter	tumor	0.47	17.6798
110	ENST00000360325.11	CLDN7	17	7165797	promoter	tumor	0.0899993	133.648
111	ENST00000360605.8	URI1	19	30414551	promoter	tumor	0.440015	12.8602
112	ENST00000360760.9	SPATS2L	2	201171247	promoter	tumor	0.729978	32.0401
113	ENST00000360779.3	SDCBP2	20	1309883	promoter	tumor	-1.0893e-08	17.8446
114	ENST00000360798.7	LSR	19	35739668	promoter	tumor	0.299993	55.6293
115	ENST00000361084.9	RAB25	1	156030951	promoter	tumor	0.0700018	131.502
116	ENST00000361852.8	EPS8L3	1	110306546	promoter	tumor	-1.0893e-08	26.6406
117	ENST00000361901.6	CALD1	7	134464429	promoter	tumor	0.420002	33.9304
118	ENST00000366787.7	THBS2	6	169654139	promoter	tumor	0.0700018	14.2251
119	ENST00000366999.8	NEK2	1	211848960	promoter	tumor	0.159996	11.9301
120	ENST00000367274.8	UBE2T	1	202311108	promoter	tumor	0.629995	29.1304
121	ENST00000367283.7	ELF3	1	201979715	promoter	tumor	0.0700018	135.462
122	ENST00000367284.9	ELF3	1	201979645	promoter	tumor	0.0199995	50.5495
123	ENST00000367313.4	LAD1	1	201368676	promoter	tumor	0.0499985	100.085
124	ENST00000367976.3	CTGF	6	132272513	promoter	tumor	0.31999	44.1762
125	ENST00000368408.3	EFNA3	1	155051348	promoter	tumor	0.360007	18.0802
126	ENST00000368554.8	PRAP1	10	135122914	promoter	tumor	-1.0893e-08	32.4052
127	ENST00000369406.7	HMGCS2	1	120311517	promoter	tumor	-1.0893e-08	17.6347
128	ENST00000370481.8	GBP3	1	89488565	promoter	tumor	0.65999	12.555
129	ENST00000370828.3	GPC4	X	132549518	promoter	tumor	0.0299997	13.27
130	ENST00000371221.3	ALDH18A1	10	97416463	promoter	tumor	0.0400009	29.555
131	ENST00000372486.5	NTMT1	9	132371163	promoter	tumor	-1.0893e-08	14.12
132	ENST00000372966.7	NOX1	X	100129334	promoter	tumor	-1.0893e-08	48.5154
133	ENST00000373255.8	H2AFY2	10	71812552	promoter	tumor	0.420002	12.5999
134	ENST00000373290.6	TSPAN15	10	71211229	promoter	tumor	0.299993	60.9552
135	ENST00000373669.6	PIN4	X	71401529	promoter	tumor	0.869973	13.8053
136	ENST00000373699.5	PPIL1	6	36842800	promoter	tumor	0.849982	17.2601
137	ENST00000373944.7	ZWINT	10	58121036	promoter	tumor	0.38001	16.2698
138	ENST00000374183.4	BSPRY	9	116111821	promoter	tumor	0.219997	15.5896
139	ENST00000374214.3	UQCC2	6	33679504	promoter	tumor	0.999971	17.7727
140	ENST00000374837.7	MAP1LC3A	20	33134658	promoter	tumor	0.869973	16.4549
141	ENST00000375431.8	GRTP1	13	114018441	promoter	tumor	0.0499985	18.1604
142	ENST00000376569.7	DDR1	6	30851846	promoter	tumor	0.0800019	11.0049
143	ENST00000376652.8	ENTPD6	20	25176356	promoter	tumor	0.440015	14.0598
144	ENST00000378115.2	ARHGEF35	7	143892748	promoter	tumor	0.0999981	13.155
145	ENST00000378378.8	ARHGEF16	1	3370990	promoter	tumor	-1.0893e-08	12.1247
146	ENST00000378427.5	FAM213B	1	2518237	promoter	tumor	0.589988	12.0552
147	ENST00000379046.6	NQO1	16	69760487	promoter	tumor	0.0700018	39.3547
148	ENST00000379047.7	NQO1	16	69760571	promoter	tumor	0.0899993	34.2305
149	ENST00000379715.9	EEF1E1	6	8102811	promoter	tumor	0.589988	17.8249
150	ENST00000379742.4	POSTN	13	38172895	promoter	tumor	0.00999964	11.6851
151	ENST00000379805.3	PDHA1	X	19362086	promoter	tumor	0.760017	11.5849
152	ENST00000379923.5	ACO1	9	32384618	promoter	tumor	0.810015	16.2798
153	ENST00000380071.7	RFC3	13	34392186	promoter	tumor	0.479997	15.115
154	ENST00000381134.7	ARSE	X	2882311	promoter	tumor	-1.0893e-08	24.5107
155	ENST00000382848.4	GJB2	13	20767037	promoter	tumor	0.0899993	18.8799
156	ENST00000389614.5	GPX2	14	65409531	promoter	tumor	0.0999981	652.1
157	ENST00000391967.6	LAD1	1	201368736	promoter	tumor	-1.0893e-08	16.6403
158	ENST00000393316.7	BCL2L15	1	114430169	promoter	tumor	0.109998	11.11
159	ENST00000393366.6	ATP5G1	17	46970179	promoter	tumor	0.629995	40.0843
160	ENST00000393725.6	KIAA1191	5	175788768	promoter	tumor	0.750008	11.7003
161	ENST00000394201.8	SCOC	4	141294797	promoter	tumor	0.530006	14.6051
162	ENST00000394265.5	PPP1R1B	17	37784751	promoter	tumor	-1.0893e-08	81.3028
163	ENST00000395641.2	NUPR1	16	28550329	promoter	tumor	0.45	37.0494
164	ENST00000397542.6	CDHR5	11	625067	promoter	tumor	0.0199995	18.3803
165	ENST00000397714.6	SEPTIN10	2	110371504	promoter	tumor	0.140003	14.9602
166	ENST00000397995.2	RNASE4	14	21152742	promoter	tumor	0.560011	10.2001
167	ENST00000398599.8	CEACAM5	19	42212504	promoter	tumor	-1.0893e-08	74.5247
168	ENST00000401412.5	AGR2	7	16844611	promoter	tumor	-1.0893e-08	103.378
169	ENST00000403444.7	CEACAM1	19	43032630	promoter	tumor	-1.0893e-08	33.6704
170	ENST00000405271.5	EPCAM	2	47572297	promoter	tumor	-1.0893e-08	20.99
171	ENST00000405816.5	CEACAM5	19	42212568	promoter	tumor	-1.0893e-08	10.9151
172	ENST00000409189.7	CCL20	2	228678558	promoter	tumor	-1.0893e-08	20.7348
173	ENST00000410036.2	MZT2A	2	132250316	promoter	tumor	-1.0893e-08	12.6449
174	ENST00000416348.1	ADIRF	10	88728189	promoter	tumor	-1.0893e-08	22.4251
175	ENST00000419304.6	AGR2	7	16844704	promoter	tumor	-1.0893e-08	257.717
176	ENST00000419308.6	FOXA2	20	22565101	promoter	tumor	-1.0893e-08	13.51
177	ENST00000420892.1	HTRA1	10	124266207	promoter	tumor	0.979983	24.4637
178	ENST00000423485.5	TOP2A	17	38574202	promoter	tumor	0.440015	31.0604
179	ENST00000425042.6	HID1	17	72968829	promoter	tumor	0.230006	13.9902
180	ENST00000425340.2	FUT2	19	49199232	promoter	tumor	0.0199995	13.1
181	ENST00000427250.5	LSR	19	35739905	promoter	tumor	-1.0893e-08	13.6596
182	ENST00000428445.1	VARS	6	31750366	promoter	tumor	0.780003	10.2249
183	ENST00000428849.6	KIFC1	6	33359313	promoter	tumor	0.599985	17.2446
184	ENST00000429772.6	TMEM106C	12	48357403	promoter	tumor	0.700007	34.02
185	ENST00000430118.1	HMGB3	X	150154004	promoter	tumor	0.520016	12.8153
186	ENST00000433307.2	PLEKHA1	10	124152644	promoter	tumor	0.979983	13.385
187	ENST00000439109.6	NQO1	16	69760463	promoter	tumor	-1.0893e-08	10.9702
188	ENST00000440815.7	IL32	16	3115370	promoter	tumor	0.33999	22.185
189	ENST00000441275.5	BDH1	3	197282858	promoter	tumor	0.869973	17.8002
190	ENST00000444124.6	DDC	7	50633154	promoter	tumor	-1.0893e-08	21.6551
191	ENST00000446188.1	ELF3	1	201979772	promoter	tumor	-1.0893e-08	13.9323
192	ENST00000448599.2	PHGR1	15	40643234	promoter	tumor	-1.0893e-08	289.144
193	ENST00000450427.1	PRR15	7	29605066	promoter	tumor	-1.0893e-08	10.59
194	ENST00000450894.7	ITGB4	17	73717577	promoter	tumor	0.140003	50.8605
195	ENST00000452441.5	DDR1	6	30852327	promoter	tumor	0.0700018	51.6151
196	ENST00000455712.5	POLR2H	3	184080403	promoter	tumor	0.940022	11.9152
197	ENST00000463201.2	PRAP1	10	135164879	promoter	tumor	-1.0893e-08	54.4562
198	ENST00000467415.5	TMEM14C	6	10723358	promoter	tumor	0.69002	26.7348
199	ENST00000467905.5	AK2	1	33502487	promoter	tumor	-1.0893e-08	11.8653
200	ENST00000469862.1	CENPF	1	214828491	promoter	tumor	0.389989	10.2601
201	ENST00000472782.1	ATP5G3	2	176046423	promoter	tumor	0.620015	10.8748
202	ENST00000473336.5	RAB25	1	156031174	promoter	tumor	-1.0893e-08	17.6497
203	ENST00000476587.1	NDUFB5	3	179334763	promoter	tumor	0.890002	14.9151
204	ENST00000478194.1	FERMT1	20	6074819	promoter	tumor	-1.0893e-08	27.0048
205	ENST00000478869.1	WDR12	2	203765843	promoter	tumor	0.709989	14.4952
206	ENST00000479419.1	IFT172	2	27669072	promoter	tumor	-1.0893e-08	37.1042
207	ENST00000484713.1	LAMB2	3	49159029	promoter	tumor	0.409997	13.87
208	ENST00000489477.1	NDUFAF4	6	97345750	promoter	tumor	0.65999	10.2999
209	ENST00000489523.5	AGR2	7	16844623	promoter	tumor	-1.0893e-08	64.6254
210	ENST00000490807.5	NTPCR	1	233086360	promoter	tumor	0.769999	10.5401
211	ENST00000494163.1	IFT172	2	27669063	promoter	tumor	-1.0893e-08	11.52
212	ENST00000494446.1	FN1	2	216230399	promoter	tumor	0.789973	52.1004
213	ENST00000494801.5	TCEAL4	X	102840491	promoter	tumor	0.599985	13.5902
214	ENST00000495558.1	VWA1	1	1370241	promoter	tumor	-1.0893e-08	13.9201
215	ENST00000495848.1	ELF3	1	201979722	promoter	tumor	-1.0893e-08	17.8849
216	ENST00000496195.1	GLRX3	10	131977638	promoter	tumor	0.979983	10.3049
217	ENST00000497734.5	SRC	20	35973088	promoter	tumor	-1.0893e-08	12.445
218	ENST00000507614.1	TIMM8B	11	111957446	promoter	tumor	0.800014	10.5401
219	ENST00000507699.1	PALLD	4	169819128	promoter	tumor	0.310003	14.5647
220	ENST00000514985.5	SEPP1	5	42812181	promoter	tumor	0.589988	49.9451
221	ENST00000520271.5	COX6C	8	100905850	promoter	tumor	0.510002	12.8602
222	ENST00000523677.5	C1orf210	1	43751250	promoter	tumor	-1.0893e-08	13.4851
223	ENST00000524832.5	CHID1	11	902322	promoter	tumor	0.420002	10.8197
224	ENST00000525657.1	C1QTNF5	11	119211508	promoter	tumor	0.0499985	17.265
225	ENST00000526202.5	LMO7	13	76334795	promoter	tumor	0.0899993	23.1099
226	ENST00000527020.5	USH1C	11	17565947	promoter	tumor	-1.0893e-08	10.8952
227	ENST00000527106.5	FUT6	19	5838771	promoter	tumor	-1.0893e-08	13.2199
228	ENST00000528430.2	PPP1R16A	8	145726472	promoter	tumor	0.920017	22.3294
229	ENST00000530094.5	CTNND1	11	57529269	promoter	tumor	-1.0893e-08	26.6148
230	ENST00000532203.1	MRPL17	11	6704547	promoter	tumor	0.649987	21.7348
231	ENST00000533827.5	VPS51	11	64876763	promoter	tumor	-1.0893e-08	12.0103
232	ENST00000534378.5	ILVBL	19	15236533	promoter	tumor	0.640002	11.4053
233	ENST00000537496.5	MMAB	12	110011308	promoter	tumor	0.93003	12.4346
234	ENST00000541754.1	NNMT	11	114168085	promoter	tumor	0.720014	23.5497
235	ENST00000542056.1	GPRC5A	12	13044513	promoter	tumor	-1.0893e-08	23.9078
236	ENST00000543445.5	LDHA	11	18416107	promoter	tumor	-1.0893e-08	71.4686
237	ENST00000543623.5	PLCD3	17	43192496	promoter	tumor	0.270007	14.5849
238	ENST00000544913.2	HMGCS2	1	120311528	promoter	tumor	0.0299997	21.6146
239	ENST00000546314.5	STARD10	11	72493404	promoter	tumor	-1.0893e-08	31.6592
240	ENST00000546485.5	RPL41	12	56510416	promoter	tumor	0.750008	48.1502
241	ENST00000547281.5	CDK4	12	58146059	promoter	tumor	0.829988	30.3107
242	ENST00000547838.2	FAM109A	12	111801553	promoter	tumor	0.940022	11.4898
243	ENST00000548169.2	ATP2A2	12	110729854	promoter	tumor	0.33999	13.6251
244	ENST00000552128.2	TSPAN8	12	71533055	promoter	tumor	-1.0893e-08	15.81
245	ENST00000552561.5	TMEM106C	12	48357388	promoter	tumor	0.38001	17.2451
246	ENST00000553237.5	CDK4	12	58146109	promoter	tumor	0.060002	16.3902
247	ENST00000554989.1	CKB	14	103987659	promoter	tumor	0.750008	83.824
248	ENST00000557049.1	GPX2	14	65409438	promoter	tumor	-1.0893e-08	18.2803
249	ENST00000558580.1	SORD	15	45328434	promoter	tumor	0.949989	15.7301
250	ENST00000561504.1	ADIRF	10	88728247	promoter	tumor	0.750008	46.0545
251	ENST00000562684.5	HN1L	16	1728278	promoter	tumor	0.250007	19.2099
252	ENST00000581920.1	TYMS	18	667721	promoter	tumor	0.879991	11.7852
253	ENST00000583327.2	ITGB4	17	73747894	promoter	tumor	0.120002	32.8397
254	ENST00000586005.5	SMIM22	16	4845422	promoter	tumor	-1.0893e-08	103.031
255	ENST00000587251.5	LGALS3BP	17	76976005	promoter	tumor	-1.0893e-08	48.3559
256	ENST00000588605.5	C19orf33	19	38794804	promoter	tumor	0.219997	18.4599
257	ENST00000588606.5	SMIM22	16	4845379	promoter	tumor	-1.0893e-08	148.57
258	ENST00000589378.5	TJP3	19	3721735	promoter	tumor	0.129996	11.7353
259	ENST00000591778.5	LGALS3BP	17	76976000	promoter	tumor	0.209998	30.2393
260	ENST00000591795.1	DENND1C	19	6469662	promoter	tumor	0.560011	11.2552
261	ENST00000594443.5	FBL	19	40337010	promoter	tumor	-1.0893e-08	19.5702
262	ENST00000594605.5	STAP2	19	4338874	promoter	tumor	0.060002	27.3302
263	ENST00000595110.1	FAM83E	19	49118098	promoter	tumor	-1.0893e-08	13.13
264	ENST00000597153.5	LGALS4	19	39303585	promoter	tumor	-1.0893e-08	20.5097
265	ENST00000600229.5	CRB3	19	6464290	promoter	tumor	0.0800019	20.3052
266	ENST00000600324.5	STAP2	19	4338818	promoter	tumor	0.0199995	13.845
267	ENST00000601623.5	LSR	19	35740250	promoter	tumor	0.209998	24.3948
268	ENST00000605618.5	LSR	19	35739922	promoter	tumor	0.219997	31.8452
269	ENST00000610552.4	SLC2A8	9	130159417	promoter	tumor	0.649987	11.3752
270	ENST00000612794.1	GPX2	14	65409623	promoter	tumor	-1.0893e-08	23.7251
271	ENST00000612809.4	C8orf59	8	86132604	promoter	tumor	0.940022	54.526
272	ENST00000616154.1	CDX1	5	149546453	promoter	tumor	-1.0893e-08	138.073
273	ENST00000616727.4	MUC13	3	124653595	promoter	tumor	0.00999964	221.053
274	ENST00000618855.4	TMPRSS4	11	117947727	promoter	tumor	-1.0893e-08	10.4452
275	ENST00000619895.4	TMC4	19	54676865	promoter	tumor	0.34999	33.0452
276	ENST00000620753.4	EI24	11	125439354	promoter	tumor	0.629995	12.1749
277	ENST00000008938.4	PGLYRP1	19	46526323	promoter	blood	148.765	0.0499985
278	ENST00000199708.2	HBQ1	16	230452	promoter	blood	45.7902	-1.0893e-08
279	ENST00000216338.8	GZMH	14	25078864	promoter	blood	15.5798	0.99003
280	ENST00000221515.5	RETN	19	7733930	promoter	blood	72.4885	0.189994
281	ENST00000221954.6	CEACAM4	19	42133442	promoter	blood	32.8098	0.128331
282	ENST00000225538.3	P2RX1	17	3819794	promoter	blood	15.5496	0.299998
283	ENST00000232014.8	BCL6	3	187454357	promoter	blood	19.0699	0.175004
284	ENST00000234347.9	PRTN3	19	840960	promoter	blood	13.7799	-1.0893e-08
285	ENST00000236826.7	MMP8	11	102595685	promoter	blood	20.6795	0.0400009
286	ENST00000244709.8	TREM1	6	41254457	promoter	blood	67.1204	0.625005
287	ENST00000246115.4	S1PR4	19	3178766	promoter	blood	127.441	0.935026
288	ENST00000246549.2	FFAR2	19	35940617	promoter	blood	58.8502	0.33999
289	ENST00000246657.2	CCR7	17	38721724	promoter	blood	11.89	0.745827
290	ENST00000259396.8	ORM1	9	117085336	promoter	blood	34.8904	0.140003
291	ENST00000262407.5	ITGA2B	17	42466873	promoter	blood	12.3401	0.0449997
292	ENST00000264972.9	ZAP70	2	98330023	promoter	blood	15.6904	0.720014
293	ENST00000279452.10	CD44	11	35198175	promoter	blood	10.7597	-1.0893e-08
294	ENST00000281703.10	GLT1D1	12	129338081	promoter	blood	22.7507	0.0199995
295	ENST00000290075.10	SLC25A37	8	23386469	promoter	blood	45.0785	0.869973
296	ENST00000292432.9	HK3	5	176326333	promoter	blood	98.0731	0.599985
297	ENST00000295683.2	CXCR1	2	219031718	promoter	blood	355.572	0.180005
298	ENST00000296435.2	CAMP	3	48264837	promoter	blood	27.1701	0.060002
299	ENST00000296487.8	PPM1M	3	52280186	promoter	blood	13.09	0.409997
300	ENST00000297239.10	SYTL3	6	159082351	promoter	blood	10.7903	0.54
301	ENST00000299663.7	CLEC4E	12	8693559	promoter	blood	29.27	0.200005
302	ENST00000302017.3	ZNF467	7	149470568	promoter	blood	25.1005	0.535003
303	ENST00000303531.11	PRKCB	16	23847345	promoter	blood	16.0802	0.360007
304	ENST00000303757.12	LST1	6	31554977	promoter	blood	11.0899	0.230006
305	ENST00000307564.8	AKNA	9	117156685	promoter	blood	11.9503	0.38001
306	ENST00000310544.8	PHOSPHO1	17	47307890	promoter	blood	30.9197	0.0800019
307	ENST00000318507.6	CXCR2	2	218990727	promoter	blood	157.269	0.279992
308	ENST00000326165.10	CD300LF	17	72709117	promoter	blood	18.9894	0.695013
309	ENST00000328118.7	FMNL1	17	43299444	promoter	blood	11.7997	0.409997
310	ENST00000329021.9	NFAM1	22	42828401	promoter	blood	43.6306	0.940022
311	ENST00000329410.3	C16orf54	16	29757327	promoter	blood	24.3094	0.490002
312	ENST00000332549.7	IL1R2	2	102608306	promoter	blood	112.29	0.549991
313	ENST00000334475.10	TREM1	6	41254420	promoter	blood	11.1299	0.189994
314	ENST00000336577.8	MMP25	16	3096682	promoter	blood	194.374	0.54
315	ENST00000336906.4	HBG2	11	5276041	promoter	blood	104.85	-1.0893e-08
316	ENST00000338372.6	VSTM1	19	54567207	promoter	blood	10.7098	-1.0893e-08
317	ENST00000342571.7	MKNK1	1	47051643	promoter	blood	14.42	0.0249996
318	ENST00000343534.9	C1orf162	1	112016414	promoter	blood	37.6809	0.739993
319	ENST00000346667.8	IKZF1	7	50344378	promoter	blood	11.7304	0.235002
320	ENST00000352818.8	CD44	11	35160851	promoter	blood	14.1095	-1.0893e-08
321	ENST00000354352.9	SLC11A1	2	219246971	promoter	blood	111.801	0.630008
322	ENST00000355524.7	FCAR	19	55385736	promoter	blood	53.0387	0.0650019
323	ENST00000356815.3	HBM	16	215977	promoter	blood	163.823	-1.0893e-08
324	ENST00000356838.7	TMEM71	8	133772828	promoter	blood	16.7805	0.360007
325	ENST00000356864.3	TNFRSF10C	8	22960103	promoter	blood	108.857	0.555001
326	ENST00000357198.8	DOK3	5	176936858	promoter	blood	66.6798	0.744992
327	ENST00000357260.5	FAM212B	1	112282046	promoter	blood	12.2303	0.674997
328	ENST00000358375.8	OSCAR	19	54604129	promoter	blood	18.9303	0.279992
329	ENST00000367025.7	TRAF3IP3	1	209929394	promoter	blood	17.5198	0.640002
330	ENST00000367053.5	CR1	1	207669502	promoter	blood	10.4698	0.0199995
331	ENST00000367535.7	NCF2	1	183559716	promoter	blood	75.2323	0.98
332	ENST00000367568.4	STX11	6	144471663	promoter	blood	24.4208	0.794994
333	ENST00000367972.8	FCGR2A	1	161475220	promoter	blood	27.6891	0.399993
334	ENST00000368015.1	ARHGAP30	1	161039760	promoter	blood	20.6094	0.579996
335	ENST00000368732.5	S100A8	1	153363452	promoter	blood	53.9097	-1.0893e-08
336	ENST00000368737.4	S100A12	1	153348125	promoter	blood	1099.02	0.310003
337	ENST00000371806.3	FCN1	9	137809809	promoter	blood	379.642	0.87832
338	ENST00000373103.5	CSF3R	1	36948879	promoter	blood	61.2007	0.0366668
339	ENST00000373925.5	THEMIS2	1	28199055	promoter	blood	12.15	0.525011
340	ENST00000374005.7	FGR	1	27961788	promoter	blood	32.421	0.290002
341	ENST00000374163.5	RPS6KA1	1	26872333	promoter	blood	17.4097	0.874982
342	ENST00000375448.4	PADI4	1	17634692	promoter	blood	95.0414	0.0299997
343	ENST00000375862.6	HCK	20	30640000	promoter	blood	20.1098	0.0899993
344	ENST00000376670.7	GATA1	X	48644962	promoter	blood	11.1701	0.00999964
345	ENST00000377497.7	RASGRP2	11	64512306	promoter	blood	48.0202	0.549991
346	ENST00000378023.8	FAM65B	6	24877583	promoter	blood	15.6697	-1.0893e-08
347	ENST00000379400.7	RASSF2	20	4804291	promoter	blood	13.7503	0.820001
348	ENST00000380299.3	HBD	11	5255878	promoter	blood	138.841	0.0700018
349	ENST00000381112.7	CCM2	7	45067233	promoter	blood	17.7804	-1.0893e-08
350	ENST00000381153.7	C11orf21	11	2323290	promoter	blood	11.33	0.0899993
351	ENST00000381603.7	SIRPB1	20	1600642	promoter	blood	26.0091	-1.0893e-08
352	ENST00000381605.8	SIRPB1	20	1600655	promoter	blood	24.7206	0.120002
353	ENST00000391750.5	LILRB3	19	54727378	promoter	blood	65.6116	0.409997
354	ENST00000391761.5	OSCAR	19	54604083	promoter	blood	35.9909	0.464994
355	ENST00000393450.5	MYL4	17	45286714	promoter	blood	22.7696	-1.0893e-08
356	ENST00000393847.5	DPEP2	16	68033356	promoter	blood	24.0396	0.435014
357	ENST00000394991.7	SNCA	4	90758379	promoter	blood	32.1903	0.3475
358	ENST00000397147.6	NCF4	22	37257030	promoter	blood	154.321	0.915001
359	ENST00000398421.6	NCF1	7	74188358	promoter	blood	11.04	0.0400009
360	ENST00000399173.5	FGR	1	27952751	promoter	blood	101.047	0.263331
361	ENST00000399753.2	MSRB1	16	1993196	promoter	blood	11.2198	0.149998
362	ENST00000409220.5	ARHGAP25	2	69001933	promoter	blood	23.8901	0.310003
363	ENST00000409930.3	IL1RN	2	113885138	promoter	blood	21.18	0.849982
364	ENST00000413580.5	PHOSPHO1	17	47308128	promoter	blood	42.7593	0.0499985
365	ENST00000416215.6	PTPN6	12	7060519	promoter	blood	12.7196	0.879987
366	ENST00000418089.5	NCF2	1	183559739	promoter	blood	12.5497	0.120002
367	ENST00000419510.6	BCL6	3	187454876	promoter	blood	45.2789	0.230006
368	ENST00000422400.6	VNN2	6	133079022	promoter	blood	14.5899	0.0999981
369	ENST00000423345.4	PRAM1	19	8567996	promoter	blood	25.3207	0.299993
370	ENST00000425428.6	CD44	11	35160729	promoter	blood	17.5101	-1.0893e-08
371	ENST00000433194.6	CDK5RAP2	9	123165730	promoter	blood	22.5497	0.515006
372	ENST00000434472.6	CD44	11	35160840	promoter	blood	11.6501	0.579996
373	ENST00000441002.1	IL1R2	2	102624977	promoter	blood	16.3001	-1.0893e-08
374	ENST00000442111.6	GLT1D1	12	129338039	promoter	blood	20.3003	0.00999964
375	ENST00000445347.1	LILRB3	19	54726959	promoter	blood	49.2609	0.0999981
376	ENST00000445961.5	RPS9	19	54704740	promoter	blood	14.72	0.889996
377	ENST00000447110.5	PIK3R5	17	8869029	promoter	blood	12.8901	0.290002
378	ENST00000449131.6	BEST1	11	61717842	promoter	blood	13.3502	0.54
379	ENST00000454703.6	ACSL1	4	185747273	promoter	blood	35.0698	0.778342
380	ENST00000460442.5	ZDHHC19	3	195925781	promoter	blood	22.4297	0.0400009
381	ENST00000464431.1	ABTB1	3	127394329	promoter	blood	20.2202	0.700007
382	ENST00000464465.6	CSF3R	1	36937075	promoter	blood	259.105	0.495004
383	ENST00000465814.5	ARAP1	11	72433133	promoter	blood	10.09	0.575005
384	ENST00000465984.5	SLC11A1	2	219246911	promoter	blood	10.5397	0.0299997
385	ENST00000467786.1	FGD3	9	95737532	promoter	blood	43.1493	0.290002
386	ENST00000474085.5	IL1R2	2	102638525	promoter	blood	24.3498	0.0449997
387	ENST00000475225.5	SLC11A1	2	219247025	promoter	blood	37.4907	0.189994
388	ENST00000475226.1	HBB	11	5248053	promoter	blood	2709.48	-1.0893e-08
389	ENST00000475472.5	FGR	1	27961645	promoter	blood	49.9486	0.180005
390	ENST00000477801.1	S100A8	1	153363547	promoter	blood	161.467	0.0700018
391	ENST00000480395.5	TRIM22	11	5717722	promoter	blood	17.3603	0.695013
392	ENST00000481568.2	C10orf54	10	73521701	promoter	blood	31.271	0.895001
393	ENST00000483750.5	WAS	X	48542217	promoter	blood	34.4889	0.170004
394	ENST00000484747.5	ZNF467	7	149470308	promoter	blood	14.3602	0.43751
395	ENST00000485743.1	HBB	11	5248302	promoter	blood	128.524	-1.0893e-08
396	ENST00000485928.5	PHC2	1	33815412	promoter	blood	11.05	0.729978
397	ENST00000486097.1	NCF1	7	74197786	promoter	blood	12.5098	0.0550003
398	ENST00000487540.6	CSF3R	1	36937988	promoter	blood	47.3	0.170004
399	ENST00000488171.5	CD55	1	207495032	promoter	blood	25.4297	0.430012
400	ENST00000488945.5	GNLY	2	85912298	promoter	blood	11.6801	0.0899993
401	ENST00000489358.5	NAMPT	7	105925396	promoter	blood	30.07	-1.0893e-08
402	ENST00000489551.5	CSF3R	1	36948535	promoter	blood	106.012	0.0999981
403	ENST00000491955.5	MPP1	X	154011509	promoter	blood	10.8398	0.420002
404	ENST00000492413.5	SLC11A1	2	219247010	promoter	blood	17.8905	-1.0893e-08
405	ENST00000493242.1	LILRB2	19	54784952	promoter	blood	22.65	0.135
406	ENST00000494185.1	LMNB1	5	126147405	promoter	blood	10.5302	-1.0893e-08
407	ENST00000496823.1	BCL6	3	187463247	promoter	blood	21.3303	0.200005
408	ENST00000497259.5	ARHGAP25	2	69034363	promoter	blood	25.4897	0.724996
409	ENST00000497920.1	ARID5A	2	97213127	promoter	blood	11.8999	0.304998
410	ENST00000509314.5	FBXL5	4	15661487	promoter	blood	10.2401	-1.0893e-08
411	ENST00000509339.1	MXD3	5	176735063	promoter	blood	30.07	0.0800019
412	ENST00000510784.6	FAM65B	6	25042396	promoter	blood	61.4685	0.188328
413	ENST00000513001.5	ACSL1	4	185680030	promoter	blood	17.6503	0.0999981
414	ENST00000517558.1	TNFRSF10C	8	22960434	promoter	blood	45.9397	0.129996
415	ENST00000519192.1	SLC25A37	8	23386488	promoter	blood	357.35	0.549991
416	ENST00000520174.5	DMTN	8	21914416	promoter	blood	16.0201	-1.0893e-08
417	ENST00000520553.5	HCK	20	30640045	promoter	blood	87.7413	0.729978
418	ENST00000520654.1	SLC25A37	8	23386566	promoter	blood	18.3006	0.769999
419	ENST00000523022.5	CA1	8	86290342	promoter	blood	40.9209	0.109998
420	ENST00000523829.5	TMEM71	8	133772807	promoter	blood	11.05	0.219997
421	ENST00000525270.5	VNN2	6	133084586	promoter	blood	38.3688	0.120002
422	ENST00000526980.5	CSF3R	1	36948500	promoter	blood	184.796	0.0999981
423	ENST00000527146.1	IFITM2	11	308320	promoter	blood	18.56	0.634998
424	ENST00000528780.5	IFITM1	11	313506	promoter	blood	47.8806	0.314996
425	ENST00000529635.5	TBC1D10C	11	67171600	promoter	blood	16.8902	0.33999
426	ENST00000533968.1	SPI1	11	47400038	promoter	blood	12.8999	0.219997
427	ENST00000534862.5	HCK	20	30639991	promoter	blood	16.3103	0.230006
428	ENST00000535669.6	CD37	19	49838684	promoter	blood	33.6995	0.194999
429	ENST00000539932.5	SLC11A1	2	219246926	promoter	blood	50.3204	0.0199995
430	ENST00000540998.5	CDC42SE1	1	151032125	promoter	blood	10.52	-1.0893e-08
431	ENST00000542481.1	ATG16L2	11	72534940	promoter	blood	25.1806	0.370002
432	ENST00000542590.1	TBC1D10C	11	67171660	promoter	blood	43.9493	0.920017
433	ENST00000543576.5	DENND1C	19	6481798	promoter	blood	12.0602	-1.0893e-08
434	ENST00000544232.5	TMEM91	19	41882645	promoter	blood	12.5698	0.200005
435	ENST00000544665.7	ITGAM	16	31271315	promoter	blood	56.3785	0.985006
436	ENST00000546704.1	ARHGAP9	12	57868923	promoter	blood	19.1999	0.129996
437	ENST00000550399.5	ARHGAP9	12	57868717	promoter	blood	14.44	0.454994
438	ENST00000552370.5	TMBIM6	12	50144403	promoter	blood	26.6903	-1.0893e-08
439	ENST00000553070.5	NFE2	12	54694799	promoter	blood	23.6102	-1.0893e-08
440	ENST00000558012.5	PSTPIP1	15	77287426	promoter	blood	26.4693	0.310003
441	ENST00000559750.5	PSTPIP1	15	77287513	promoter	blood	16.3896	0.120002
442	ENST00000564662.1	COTL1	16	84651681	promoter	blood	10.13	0.810015
443	ENST00000564905.1	XPO6	16	28145246	promoter	blood	12.9797	0.47
444	ENST00000568763.1	CORO1A	16	30194926	promoter	blood	45.1692	0.634998
445	ENST00000570106.6	SIGLEC5	19	52133588	promoter	blood	40.5313	0.180005
446	ENST00000572782.1	ARRB2	17	4617846	promoter	blood	16.63	0.334994
447	ENST00000576628.1	ACAP1	17	7239916	promoter	blood	20.2006	0.180005
448	ENST00000577894.1	EVI2B	17	29641123	promoter	blood	14.3403	-1.0893e-08
449	ENST00000578067.5	LIMD2	17	61777468	promoter	blood	10.8601	0.219997
450	ENST00000578402.5	LIMD2	17	61778045	promoter	blood	31.4907	0.769999
451	ENST00000585901.6	TYROBP	19	36399149	promoter	blood	13.4003	0.189994
452	ENST00000586946.1	TYROBP	19	36399197	promoter	blood	23.5595	0.609981
453	ENST00000587259.5	VMP1	17	57807076	promoter	blood	10.58	0.0499985
454	ENST00000587856.1	FMNL1	17	43311251	promoter	blood	22.2007	0.279992
455	ENST00000588673.3	OAZ1	19	2270290	promoter	blood	24.2807	0.69002
456	ENST00000589614.5	TREM1	6	41254403	promoter	blood	31.1996	0.535003
457	ENST00000589900.5	ICAM3	19	10450305	promoter	blood	21.2403	-1.0893e-08
458	ENST00000592860.2	CFD	19	859664	promoter	blood	16.53	0.85499
459	ENST00000595042.5	FPR1	19	52255146	promoter	blood	63.9281	0.180005
460	ENST00000595217.1	NKG7	19	51875955	promoter	blood	33.2609	0.520016
461	ENST00000595325.5	MYO1F	19	8642322	promoter	blood	13.6601	0.0899993
462	ENST00000595636.1	GMFG	19	39826664	promoter	blood	10.4401	0.679987
463	ENST00000595725.5	CD37	19	49838657	promoter	blood	20.0402	0.120002
464	ENST00000595840.1	LRRC25	19	18508421	promoter	blood	36.839	0.884997
465	ENST00000596426.5	CD37	19	49838691	promoter	blood	55.5484	0.570003
466	ENST00000596764.5	VAV1	19	6772739	promoter	blood	12.2498	0.589988
467	ENST00000597852.5	CD37	19	49838675	promoter	blood	13.98	0.200005
468	ENST00000598034.5	GMFG	19	39826646	promoter	blood	43.7699	0.445008
469	ENST00000599180.2	FFAR2	19	35939203	promoter	blood	24.7892	-1.0893e-08
470	ENST00000599716.5	SHKBP1	19	41082793	promoter	blood	10.6602	0.219997
471	ENST00000600626.1	C5AR2	19	47840371	promoter	blood	12.9896	0.109998
472	ENST00000600972.1	JUND	19	18391739	promoter	blood	17.4895	0.599985
473	ENST00000602185.5	GMFG	19	39826645	promoter	blood	14.09	-1.0893e-08
474	ENST00000602569.1	IFITM2	11	308217	promoter	blood	3175.79	-1.0893e-08
475	ENST00000605039.5	BIN2	12	51717938	promoter	blood	11.0201	0.109998
476	ENST00000611028.2	FOLR3	11	71846798	promoter	blood	11.1299	-1.0893e-08
477	ENST00000612844.4	FOLR3	11	71846756	promoter	blood	13.1099	-1.0893e-08
478	ENST00000615439.4	RASGRP4	19	38916945	promoter	blood	10.1103	-1.0893e-08
479	ENST00000615825.1	MME	3	154801957	promoter	blood	12.3701	0.884997
480	ENST00000616356.4	FCN1	9	137809723	promoter	blood	16.99	0.0650019
481	ENST00000618265.4	CD177	19	43857811	promoter	blood	222.536	0.729978
482	ENST00000620541.4	RIN3	14	92980137	promoter	blood	17.3904	0.835001
483	ENST00000620888.4	HBG2	11	5276011	promoter	blood	161.142	-1.0893e-08
484	ENST00000003084.10	CFTR	7	117120201	junction	tumor	-1.0893e-08	30.2047
485	ENST00000027335.7	CDH17	8	95220711	junction	tumor	-1.0893e-08	149.83
486	ENST00000161006.7	PRSS22	16	2908024	junction	tumor	-1.0893e-08	10.2949
487	ENST00000162330.9	BCAR1	16	75285369	junction	tumor	-1.0893e-08	16.8551
488	ENST00000201586.6	SULT2B1	19	49055580	junction	tumor	0.0299997	16.6699
489	ENST00000211314.4	TMEM14A	6	52536043	junction	tumor	0.670007	25.1695
490	ENST00000215582.7	MISP	19	751171	junction	tumor	-1.0893e-08	116.541
491	ENST00000215743.7	MMP11	22	24115165	junction	tumor	0.0800019	42.4143
492	ENST00000216968.4	PROCR	20	33760027	junction	tumor	0.360007	28.4755
493	ENST00000221992.10	CEACAM5	19	42212714	junction	tumor	-1.0893e-08	1235.9
494	ENST00000223271.7	RARRES2	7	150038667	junction	tumor	0.409997	46.3043
495	ENST00000226230.7	TMEM97	17	26646391	junction	tumor	0.389989	20.8447
496	ENST00000226760.5	WFS1	4	6271741	junction	tumor	0.34999	15.0054
497	ENST00000227868.8	PDHX	11	34938362	junction	tumor	0.99003	13.515
498	ENST00000228916.6	SCNN1A	12	6484671	junction	tumor	0.0499985	32.365
499	ENST00000230588.8	MEP1A	6	46761204	junction	tumor	-1.0893e-08	21.9498
500	ENST00000232458.9	ECT2	3	172468647	junction	tumor	0.279992	12.0703
501	ENST00000245451.8	BMP4	14	54423268	junction	tumor	-1.0893e-08	16.43
502	ENST00000245907.10	C3	19	6720527	junction	tumor	0.370002	15.0848
503	ENST00000250405.9	BCL2L2	14	23776103	junction	tumor	0.999971	11.6251
504	ENST00000254260.7	RHPN2	19	33555690	junction	tumor	0.0299997	23.4853
505	ENST00000255681.6	MACROD1	11	63933169	junction	tumor	0.54	22.18
506	ENST00000256585.9	REG4	1	120354032	junction	tumor	0.0899993	37.8157
507	ENST00000256951.9	EMP1	12	13349806	junction	tumor	0.389989	14.1654
508	ENST00000260227.4	MMP7	11	102401324	junction	tumor	-1.0893e-08	29.385
509	ENST00000261769.9	CDH1	16	68771366	junction	tumor	-1.0893e-08	123.301
510	ENST00000262429.8	ATP2C2	16	84402320	junction	tumor	0.33999	16.465
511	ENST00000262753.8	POF1B	X	84634644	junction	tumor	0.0199995	40.4051
512	ENST00000263629.8	MTIF2	2	55496305	junction	tumor	0.849982	13.7604
513	ENST00000263735.8	EPCAM	2	47596720	junction	tumor	0.109998	594.542
514	ENST00000263895.8	RND3	2	151344063	junction	tumor	-1.0893e-08	10.2949
515	ENST00000264144.4	LAMC2	1	183155566	junction	tumor	0.00999964	31.4593
516	ENST00000264748.6	FGFRL1	4	1006352	junction	tumor	0.820026	17.0295
517	ENST00000266980.8	SLC39A5	12	56624657	junction	tumor	-1.0893e-08	20.8696
518	ENST00000267101.7	ERBB3	12	56474166	junction	tumor	-1.0893e-08	40.9763
519	ENST00000267814.13	SORD	15	45315547	junction	tumor	0.93003	13.6953
520	ENST00000267996.11	TPM1	15	63335142	junction	tumor	0.869973	32.9808
521	ENST00000269571.9	ERBB2	17	37856564	junction	tumor	-1.0893e-08	11.4651
522	ENST00000270560.3	TM4SF5	17	4675394	junction	tumor	-1.0893e-08	18.3948
523	ENST00000271064.11	TINAGL1	1	32042196	junction	tumor	0.0999981	42.749
524	ENST00000278559.7	CAPN5	11	76778141	junction	tumor	0.520016	27.3146
525	ENST00000278937.6	MPZL2	11	118134811	junction	tumor	0.370002	17.0549
526	ENST00000288937.6	MRPL17	11	6704354	junction	tumor	0.849982	16.4448
527	ENST00000290130.3	MIS18A	21	33650992	junction	tumor	0.490002	12.7598
528	ENST00000290913.7	CHCHD6	3	126423242	junction	tumor	0.649987	15.07
529	ENST00000291525.11	TFF3	21	43735403	junction	tumor	-1.0893e-08	209.019
530	ENST00000292401.8	AZGP1	7	99573568	junction	tumor	0.140003	45.2398
531	ENST00000292408.8	FGFR4	5	176514078	junction	tumor	0.0700018	25.8555
532	ENST00000295092.2	FAM84A	2	14773061	junction	tumor	-1.0893e-08	13.1799
533	ENST00000296129.5	CDCP1	3	45187698	junction	tumor	0.109998	15.265
534	ENST00000296252.8	LIPH	3	185270211	junction	tumor	0.0299997	12.2349
535	ENST00000296424.8	BDH2	4	104020940	junction	tumor	0.99003	14.1551
536	ENST00000296666.12	PRRC1	5	126853468	junction	tumor	0.949989	11.6199
537	ENST00000297205.6	STEAP1	7	89783857	junction	tumor	-1.0893e-08	14.9146
538	ENST00000299610.4	MFAP4	17	19290463	junction	tumor	0.389989	15.1896
539	ENST00000299714.7	SEC11C	18	56807267	junction	tumor	0.620015	11.3752
540	ENST00000300119.7	MYO1A	12	57443671	junction	tumor	-1.0893e-08	15.115
541	ENST00000300283.10	CKMT1B	15	43885469	junction	tumor	-1.0893e-08	35.8804
542	ENST00000300557.2	PRR15L	17	46035023	junction	tumor	0.0299997	96.2147
543	ENST00000301395.7	GGT6	17	4463677	junction	tumor	-1.0893e-08	16.8098
544	ENST00000301887.8	BATF2	11	64764348	junction	tumor	0.430012	11.1199
545	ENST00000307078.9	AXIN2	17	63557568	junction	tumor	0.0899993	14.0998
546	ENST00000308302.3	GOLT1A	1	204183010	junction	tumor	0.0299997	12.2197
547	ENST00000308831.6	RHOD	11	66824505	junction	tumor	0.0700018	10.4148
548	ENST00000310398.6	AGR3	7	16921568	junction	tumor	-1.0893e-08	33.0799
549	ENST00000310706.9	JUP	17	39942840	junction	tumor	0.869973	86.213
550	ENST00000310836.10	UGT8	4	115520130	junction	tumor	0.0400009	14.0802
551	ENST00000311160.13	TNS3	7	47621649	junction	tumor	0.679987	16.1799
552	ENST00000311381.7	C6orf203	6	107349475	junction	tumor	0.93003	14.55
553	ENST00000311620.6	ANKS4B	16	21245222	junction	tumor	-1.0893e-08	10.6097
554	ENST00000316673.8	HNF4A	20	42984493	junction	tumor	-1.0893e-08	10.78
555	ENST00000317508.10	PRSS8	16	31146735	junction	tumor	0.109998	143.221
556	ENST00000318024.8	USH1C	11	17565819	junction	tumor	-1.0893e-08	46.6246
557	ENST00000318407.4	BOK	2	242498408	junction	tumor	0.570015	13.7451
558	ENST00000318443.9	CD276	15	73976801	junction	tumor	-1.0893e-08	11.4548
559	ENST00000318683.6	B3GNT3	19	17906015	junction	tumor	-1.0893e-08	57.7451
560	ENST00000319838.9	GPR35	2	241544987	junction	tumor	0.310003	30.585
561	ENST00000322536.7	DDX10	11	108536066	junction	tumor	0.750008	10.8402
562	ENST00000324038.6	FAM101A	12	124773916	junction	tumor	-1.0893e-08	10.0799
563	ENST00000325307.11	HMGB3	X	150151849	junction	tumor	0.299993	14.09
564	ENST00000325568.9	IL32	16	3115495	junction	tumor	0.93003	14.5153
565	ENST00000326587.11	MAGED1	X	51636851	junction	tumor	0.599985	16.1405
566	ENST00000329875.12	PYCR1	17	79894624	junction	tumor	0.120002	36.3293
567	ENST00000331595.8	BGN	X	152760571	junction	tumor	0.599985	74.9159
568	ENST00000332149.9	TMPRSS2	21	42880008	junction	tumor	0.0199995	43.5701
569	ENST00000333090.4	TSKU	11	76494448	junction	tumor	-1.0893e-08	17.21
570	ENST00000334047.11	F3	1	95007093	junction	tumor	0.0800019	13.07
571	ENST00000334869.8	LGMN	14	93214834	junction	tumor	0.940022	45.7348
572	ENST00000337682.8	FAM60A	12	31478958	junction	tumor	0.969971	25.7349
573	ENST00000338660.5	VWA1	1	1371201	junction	tumor	0.060002	21.8202
574	ENST00000339276.5	SFN	1	27190948	junction	tumor	0.599985	113.822
575	ENST00000340556.10	MORN2	2	39103251	junction	tumor	0.329999	11.4052
576	ENST00000344616.3	S100A14	1	153588771	junction	tumor	-1.0893e-08	143.549
577	ENST00000350051.7	BIRC5	17	76210508	junction	tumor	0.629995	18.3152
578	ENST00000352551.9	UBE2C	20	44441435	junction	tumor	-1.0893e-08	10.99
579	ENST00000354624.5	HKDC1	10	70980254	junction	tumor	0.140003	20.0653
580	ENST00000354900.7	LSR	19	35740034	junction	tumor	0.750008	31.2244
581	ENST00000355097.6	ENTPD2	9	139948333	junction	tumor	0.0299997	10.1448
582	ENST00000355808.9	PDHA1	X	19362212	junction	tumor	0.250007	16.21
583	ENST00000355899.7	PLS3	X	114795587	junction	tumor	-1.0893e-08	12.0502
584	ENST00000356509.7	GMNN	6	24775340	junction	tumor	0.570015	11.9653
585	ENST00000356762.7	CRB3	19	6464361	junction	tumor	-1.0893e-08	12.2902
586	ENST00000357166.10	ZDHHC9	X	128977672	junction	tumor	0.290002	20.1098
587	ENST00000357602.7	IPO5	13	98612657	junction	tumor	0.800014	15.4
588	ENST00000358432.7	EPHA2	1	16482343	junction	tumor	0.0299997	23.8494
589	ENST00000358813.4	CCL20	2	228678703	junction	tumor	-1.0893e-08	33.2648
590	ENST00000358867.10	TMEM126B	11	85339732	junction	tumor	0.47	17.6798
591	ENST00000360325.11	CLDN7	17	7165140	junction	tumor	0.0899993	133.648
592	ENST00000360605.8	URI1	19	30414661	junction	tumor	0.440015	12.8602
593	ENST00000360760.9	SPATS2L	2	201171324	junction	tumor	0.729978	32.0401
594	ENST00000360779.3	SDCBP2	20	1309729	junction	tumor	-1.0893e-08	17.8446
595	ENST00000361084.9	RAB25	1	156031234	junction	tumor	0.0700018	131.502
596	ENST00000361852.8	EPS8L3	1	110306444	junction	tumor	-1.0893e-08	26.6406
597	ENST00000361901.6	CALD1	7	134464500	junction	tumor	0.420002	33.9304
598	ENST00000366787.7	THBS2	6	169654085	junction	tumor	0.0700018	14.2251
599	ENST00000366999.8	NEK2	1	211848726	junction	tumor	0.159996	11.9301
600	ENST00000367274.8	UBE2T	1	202311023	junction	tumor	0.629995	29.1304
601	ENST00000367283.7	ELF3	1	201979948	junction	tumor	0.0700018	135.462
602	ENST00000367284.9	ELF3	1	201979834	junction	tumor	0.0199995	50.5495
603	ENST00000367313.4	LAD1	1	201368538	junction	tumor	0.0499985	100.085
604	ENST00000367976.3	CTGF	6	132272247	junction	tumor	0.31999	44.1762
605	ENST00000368408.3	EFNA3	1	155051545	junction	tumor	0.360007	18.0802
606	ENST00000368554.8	PRAP1	10	135122967	junction	tumor	-1.0893e-08	32.4052
607	ENST00000369406.7	HMGCS2	1	120311364	junction	tumor	-1.0893e-08	17.6347
608	ENST00000370481.8	GBP3	1	89488367	junction	tumor	0.65999	12.555
609	ENST00000370828.3	GPC4	X	132548834	junction	tumor	0.0299997	13.27
610	ENST00000371221.3	ALDH18A1	10	97416354	junction	tumor	0.0400009	29.555
611	ENST00000372486.5	NTMT1	9	132371457	junction	tumor	-1.0893e-08	14.12
612	ENST00000372966.7	NOX1	X	100129084	junction	tumor	-1.0893e-08	48.5154
613	ENST00000373255.8	H2AFY2	10	71812756	junction	tumor	0.420002	12.5999
614	ENST00000373290.6	TSPAN15	10	71211446	junction	tumor	0.299993	60.9552
615	ENST00000373669.6	PIN4	X	71401678	junction	tumor	0.869973	13.8053
616	ENST00000373699.5	PPIL1	6	36842493	junction	tumor	0.849982	17.2601
617	ENST00000373944.7	ZWINT	10	58120957	junction	tumor	0.38001	16.2698
618	ENST00000374183.4	BSPRY	9	116112060	junction	tumor	0.219997	15.5896
619	ENST00000374214.3	UQCC2	6	33679326	junction	tumor	0.999971	17.7727
620	ENST00000374837.7	MAP1LC3A	20	33134720	junction	tumor	0.869973	16.4549
621	ENST00000375431.8	GRTP1	13	114018335	junction	tumor	0.0499985	18.1604
622	ENST00000376569.7	DDR1	6	30851922	junction	tumor	0.0800019	11.0049
623	ENST00000376652.8	ENTPD6	20	25176503	junction	tumor	0.440015	14.0598
624	ENST00000378115.2	ARHGEF35	7	143892631	junction	tumor	0.0999981	13.155
625	ENST00000378378.8	ARHGEF16	1	3371375	junction	tumor	-1.0893e-08	12.1247
626	ENST00000378427.5	FAM213B	1	2518387	junction	tumor	0.589988	12.0552
627	ENST00000379046.6	NQO1	16	69760336	junction	tumor	0.0700018	39.3547
628	ENST00000379715.9	EEF1E1	6	8102668	junction	tumor	0.589988	17.8249
629	ENST00000379742.4	POSTN	13	38172745	junction	tumor	0.00999964	11.6851
630	ENST00000379923.5	ACO1	9	32384733	junction	tumor	0.810015	16.2798
631	ENST00000380071.7	RFC3	13	34392402	junction	tumor	0.479997	15.115
632	ENST00000381134.7	ARSE	X	2882265	junction	tumor	-1.0893e-08	24.5107
633	ENST00000382848.4	GJB2	13	20766922	junction	tumor	0.0899993	18.8799
634	ENST00000389614.5	GPX2	14	65409223	junction	tumor	0.0999981	652.1
635	ENST00000391967.6	LAD1	1	201368397	junction	tumor	-1.0893e-08	16.6403
636	ENST00000393316.7	BCL2L15	1	114429871	junction	tumor	0.109998	11.11
637	ENST00000393366.6	ATP5G1	17	46970272	junction	tumor	0.629995	40.0843
638	ENST00000393725.6	KIAA1191	5	175788605	junction	tumor	0.750008	11.7003
639	ENST00000394201.8	SCOC	4	141294871	junction	tumor	0.530006	14.6051
640	ENST00000394265.5	PPP1R1B	17	37784875	junction	tumor	-1.0893e-08	81.3028
641	ENST00000394267.2	PPP1R1B	17	37784959	junction	tumor	-1.0893e-08	87.4237
642	ENST00000395641.2	NUPR1	16	28550117	junction	tumor	0.45	37.0494
643	ENST00000397542.6	CDHR5	11	624818	junction	tumor	0.0199995	18.3803
644	ENST00000397714.6	SEPTIN10	2	110371375	junction	tumor	0.140003	14.9602
645	ENST00000397995.2	RNASE4	14	21152855	junction	tumor	0.560011	10.2001
646	ENST00000401412.5	AGR2	7	16844577	junction	tumor	-1.0893e-08	103.378
647	ENST00000403444.7	CEACAM1	19	43032463	junction	tumor	-1.0893e-08	33.6704
648	ENST00000405271.5	EPCAM	2	47572362	junction	tumor	-1.0893e-08	20.99
649	ENST00000410036.2	MZT2A	2	132250293	junction	tumor	-1.0893e-08	12.6449
650	ENST00000416348.1	ADIRF	10	88728362	junction	tumor	-1.0893e-08	22.4251
651	ENST00000419304.6	AGR2	7	16844559	junction	tumor	-1.0893e-08	257.717
652	ENST00000419308.6	FOXA2	20	22564830	junction	tumor	-1.0893e-08	13.51
653	ENST00000420892.1	HTRA1	10	124266401	junction	tumor	0.979983	24.4637
654	ENST00000423485.5	TOP2A	17	38574023	junction	tumor	0.440015	31.0604
655	ENST00000425042.6	HID1	17	72968686	junction	tumor	0.230006	13.9902
656	ENST00000425340.2	FUT2	19	49199346	junction	tumor	0.0199995	13.1
657	ENST00000428445.1	VARS	6	31750307	junction	tumor	0.780003	10.2249
658	ENST00000428849.6	KIFC1	6	33359774	junction	tumor	0.599985	17.2446
659	ENST00000429772.6	TMEM106C	12	48357487	junction	tumor	0.700007	34.02
660	ENST00000430118.1	HMGB3	X	150154222	junction	tumor	0.520016	12.8153
661	ENST00000433307.2	PLEKHA1	10	124152857	junction	tumor	0.979983	13.385
662	ENST00000441275.5	BDH1	3	197282652	junction	tumor	0.869973	17.8002
663	ENST00000444124.6	DDC	7	50632982	junction	tumor	-1.0893e-08	21.6551
664	ENST00000448599.2	PHGR1	15	40643263	junction	tumor	-1.0893e-08	289.144
665	ENST00000450427.1	PRR15	7	29605369	junction	tumor	-1.0893e-08	10.59
666	ENST00000450894.7	ITGB4	17	73717692	junction	tumor	0.140003	50.8605
667	ENST00000452441.5	DDR1	6	30852487	junction	tumor	0.0700018	51.6151
668	ENST00000455712.5	POLR2H	3	184080512	junction	tumor	0.940022	11.9152
669	ENST00000463201.2	PRAP1	10	135164937	junction	tumor	-1.0893e-08	54.4562
670	ENST00000467415.5	TMEM14C	6	10723474	junction	tumor	0.69002	26.7348
671	ENST00000467905.5	AK2	1	33502337	junction	tumor	-1.0893e-08	11.8653
672	ENST00000469862.1	CENPF	1	214828746	junction	tumor	0.389989	10.2601
673	ENST00000472782.1	ATP5G3	2	176046384	junction	tumor	0.620015	10.8748
674	ENST00000476587.1	NDUFB5	3	179334832	junction	tumor	0.890002	14.9151
675	ENST00000478194.1	FERMT1	20	6074721	junction	tumor	-1.0893e-08	27.0048
676	ENST00000478869.1	WDR12	2	203765748	junction	tumor	0.709989	14.4952
677	ENST00000479419.1	IFT172	2	27668796	junction	tumor	-1.0893e-08	37.1042
678	ENST00000484713.1	LAMB2	3	49158866	junction	tumor	0.409997	13.87
679	ENST00000489477.1	NDUFAF4	6	97345542	junction	tumor	0.65999	10.2999
680	ENST00000490807.5	NTPCR	1	233086490	junction	tumor	0.769999	10.5401
681	ENST00000494446.1	FN1	2	216230228	junction	tumor	0.789973	52.1004
682	ENST00000494801.5	TCEAL4	X	102840552	junction	tumor	0.599985	13.5902
683	ENST00000495558.1	VWA1	1	1370526	junction	tumor	-1.0893e-08	13.9201
684	ENST00000496195.1	GLRX3	10	131977684	junction	tumor	0.979983	10.3049
685	ENST00000497734.5	SRC	20	35973290	junction	tumor	-1.0893e-08	12.445
686	ENST00000507614.1	TIMM8B	11	111957364	junction	tumor	0.800014	10.5401
687	ENST00000507699.1	PALLD	4	169819865	junction	tumor	0.310003	14.5647
688	ENST00000514985.5	SEPP1	5	42811938	junction	tumor	0.589988	49.9451
689	ENST00000520271.5	COX6C	8	100905671	junction	tumor	0.510002	12.8602
690	ENST00000523677.5	C1orf210	1	43751115	junction	tumor	-1.0893e-08	13.4851
691	ENST00000524832.5	CHID1	11	902198	junction	tumor	0.420002	10.8197
692	ENST00000525657.1	C1QTNF5	11	119211405	junction	tumor	0.0499985	17.265
693	ENST00000526202.5	LMO7	13	76334967	junction	tumor	0.0899993	23.1099
694	ENST00000527106.5	FUT6	19	5838688	junction	tumor	-1.0893e-08	13.2199
695	ENST00000528430.2	PPP1R16A	8	145726677	junction	tumor	0.920017	22.3294
696	ENST00000530094.5	CTNND1	11	57529518	junction	tumor	-1.0893e-08	26.6148
697	ENST00000533827.5	VPS51	11	64877063	junction	tumor	-1.0893e-08	12.0103
698	ENST00000534378.5	ILVBL	19	15236467	junction	tumor	0.640002	11.4053
699	ENST00000537496.5	MMAB	12	110011152	junction	tumor	0.93003	12.4346
700	ENST00000541754.1	NNMT	11	114168120	junction	tumor	0.720014	23.5497
701	ENST00000542056.1	GPRC5A	12	13044598	junction	tumor	-1.0893e-08	23.9078
702	ENST00000543445.5	LDHA	11	18416188	junction	tumor	-1.0893e-08	71.4686
703	ENST00000543623.5	PLCD3	17	43192462	junction	tumor	0.270007	14.5849
704	ENST00000546314.5	STARD10	11	72493311	junction	tumor	-1.0893e-08	31.6592
705	ENST00000546485.5	RPL41	12	56510443	junction	tumor	0.750008	48.1502
706	ENST00000547281.5	CDK4	12	58145958	junction	tumor	0.829988	30.3107
707	ENST00000547838.2	FAM109A	12	111801492	junction	tumor	0.940022	11.4898
708	ENST00000548169.2	ATP2A2	12	110729929	junction	tumor	0.33999	13.6251
709	ENST00000552128.2	TSPAN8	12	71532931	junction	tumor	-1.0893e-08	15.81
710	ENST00000552561.5	TMEM106C	12	48357416	junction	tumor	0.38001	17.2451
711	ENST00000554989.1	CKB	14	103987600	junction	tumor	0.750008	83.824
712	ENST00000557049.1	GPX2	14	65409385	junction	tumor	-1.0893e-08	18.2803
713	ENST00000558580.1	SORD	15	45328542	junction	tumor	0.949989	15.7301
714	ENST00000559087.5	BMP4	14	54423477	junction	tumor	-1.0893e-08	13.08
715	ENST00000562684.5	HN1L	16	1728357	junction	tumor	0.250007	19.2099
716	ENST00000564043.1	NQO1	16	69760404	junction	tumor	0.31999	89.2379
717	ENST00000581920.1	TYMS	18	667752	junction	tumor	0.879991	11.7852
718	ENST00000583327.2	ITGB4	17	73747929	junction	tumor	0.120002	32.8397
719	ENST00000586005.5	SMIM22	16	4845450	junction	tumor	-1.0893e-08	103.031
720	ENST00000587251.5	LGALS3BP	17	76975906	junction	tumor	-1.0893e-08	48.3559
721	ENST00000588605.5	C19orf33	19	38794923	junction	tumor	0.219997	18.4599
722	ENST00000589378.5	TJP3	19	3721908	junction	tumor	0.129996	11.7353
723	ENST00000591795.1	DENND1C	19	6469607	junction	tumor	0.560011	11.2552
724	ENST00000594443.5	FBL	19	40336931	junction	tumor	-1.0893e-08	19.5702
725	ENST00000594605.5	STAP2	19	4338649	junction	tumor	0.060002	27.3302
726	ENST00000595110.1	FAM83E	19	49117965	junction	tumor	-1.0893e-08	13.13
727	ENST00000597153.5	LGALS4	19	39303482	junction	tumor	-1.0893e-08	20.5097
728	ENST00000601623.5	LSR	19	35740271	junction	tumor	0.209998	24.3948
729	ENST00000610552.4	SLC2A8	9	130159565	junction	tumor	0.649987	11.3752
730	ENST00000612794.1	GPX2	14	65409328	junction	tumor	-1.0893e-08	23.7251
731	ENST00000612809.4	C8orf59	8	86132535	junction	tumor	0.940022	54.526
732	ENST00000616154.1	CDX1	5	149546475	junction	tumor	-1.0893e-08	138.073
733	ENST00000616727.4	MUC13	3	124653505	junction	tumor	0.00999964	221.053
734	ENST00000618855.4	TMPRSS4	11	117948020	junction	tumor	-1.0893e-08	10.4452
735	ENST00000619895.4	TMC4	19	54676734	junction	tumor	0.34999	33.0452
736	ENST00000620753.4	EI24	11	125439410	junction	tumor	0.629995	12.1749
737	ENST00000008938.4	PGLYRP1	19	46525993	junction	blood	148.765	0.0499985
738	ENST00000199708.2	HBQ1	16	230580	junction	blood	45.7902	-1.0893e-08
739	ENST00000216338.8	GZMH	14	25078765	junction	blood	15.5798	0.99003
740	ENST00000221515.5	RETN	19	7734007	junction	blood	72.4885	0.189994
741	ENST00000221954.6	CEACAM4	19	42133268	junction	blood	32.8098	0.128331
742	ENST00000225538.3	P2RX1	17	3819383	junction	blood	15.5496	0.299998
743	ENST00000232014.8	BCL6	3	187453878	junction	blood	19.0699	0.175004
744	ENST00000234347.9	PRTN3	19	841069	junction	blood	13.7799	-1.0893e-08
745	ENST00000236826.7	MMP8	11	102595485	junction	blood	20.6795	0.0400009
746	ENST00000244709.8	TREM1	6	41254345	junction	blood	67.1204	0.625005
747	ENST00000246115.4	S1PR4	19	3180330	junction	blood	127.441	0.935026
748	ENST00000246549.2	FFAR2	19	35942667	junction	blood	58.8502	0.33999
749	ENST00000246657.2	CCR7	17	38721652	junction	blood	11.89	0.745827
750	ENST00000259396.8	ORM1	9	117085527	junction	blood	34.8904	0.140003
751	ENST00000262407.5	ITGA2B	17	42466654	junction	blood	12.3401	0.0449997
752	ENST00000264972.9	ZAP70	2	98330137	junction	blood	15.6904	0.720014
753	ENST00000279452.10	CD44	11	35198287	junction	blood	10.7597	-1.0893e-08
754	ENST00000281703.10	GLT1D1	12	129338194	junction	blood	22.7507	0.0199995
755	ENST00000290075.10	SLC25A37	8	23386725	junction	blood	45.0785	0.869973
756	ENST00000292432.9	HK3	5	176326268	junction	blood	98.0731	0.599985
757	ENST00000295683.2	CXCR1	2	219031631	junction	blood	355.572	0.180005
758	ENST00000296435.2	CAMP	3	48265202	junction	blood	27.1701	0.060002
759	ENST00000296487.8	PPM1M	3	52280330	junction	blood	13.09	0.409997
760	ENST00000297239.10	SYTL3	6	159082417	junction	blood	10.7903	0.54
761	ENST00000299663.7	CLEC4E	12	8693357	junction	blood	29.27	0.200005
762	ENST00000302017.3	ZNF467	7	149470197	junction	blood	25.1005	0.535003
763	ENST00000303531.11	PRKCB	16	23847669	junction	blood	16.0802	0.360007
764	ENST00000303757.12	LST1	6	31555095	junction	blood	11.0899	0.230006
765	ENST00000307564.8	AKNA	9	117156637	junction	blood	11.9503	0.38001
766	ENST00000310544.8	PHOSPHO1	17	47307830	junction	blood	30.9197	0.0800019
767	ENST00000318507.6	CXCR2	2	218991076	junction	blood	157.269	0.279992
768	ENST00000326165.10	CD300LF	17	72708963	junction	blood	18.9894	0.695013
769	ENST00000328118.7	FMNL1	17	43299554	junction	blood	11.7997	0.409997
770	ENST00000329021.9	NFAM1	22	42828243	junction	blood	43.6306	0.940022
771	ENST00000329410.3	C16orf54	16	29757232	junction	blood	24.3094	0.490002
772	ENST00000332549.7	IL1R2	2	102608473	junction	blood	112.29	0.549991
773	ENST00000336577.8	MMP25	16	3097017	junction	blood	194.374	0.54
774	ENST00000336906.4	HBG2	11	5275867	junction	blood	104.85	-1.0893e-08
775	ENST00000338372.6	VSTM1	19	54566998	junction	blood	10.7098	-1.0893e-08
776	ENST00000342571.7	MKNK1	1	47051546	junction	blood	14.42	0.0249996
777	ENST00000343534.9	C1orf162	1	112016652	junction	blood	37.6809	0.739993
778	ENST00000346667.8	IKZF1	7	50344518	junction	blood	11.7304	0.235002
779	ENST00000352818.8	CD44	11	35160917	junction	blood	14.1095	-1.0893e-08
780	ENST00000354352.9	SLC11A1	2	219247098	junction	blood	111.801	0.630008
781	ENST00000355524.7	FCAR	19	55385779	junction	blood	53.0387	0.0650019
782	ENST00000356815.3	HBM	16	216088	junction	blood	163.823	-1.0893e-08
783	ENST00000356838.7	TMEM71	8	133772722	junction	blood	16.7805	0.360007
784	ENST00000356864.3	TNFRSF10C	8	22960694	junction	blood	108.857	0.555001
785	ENST00000357198.8	DOK3	5	176936803	junction	blood	66.6798	0.744992
786	ENST00000357260.5	FAM212B	1	112281808	junction	blood	12.2303	0.674997
787	ENST00000358375.8	OSCAR	19	54604047	junction	blood	18.9303	0.279992
788	ENST00000367025.7	TRAF3IP3	1	209929654	junction	blood	17.5198	0.640002
789	ENST00000367053.5	CR1	1	207669733	junction	blood	10.4698	0.0199995
790	ENST00000367535.7	NCF2	1	183559291	junction	blood	75.2323	0.98
791	ENST00000367568.4	STX11	6	144471840	junction	blood	24.4208	0.794994
792	ENST00000367972.8	FCGR2A	1	161475342	junction	blood	27.6891	0.399993
793	ENST00000368015.1	ARHGAP30	1	161039410	junction	blood	20.6094	0.579996
794	ENST00000368732.5	S100A8	1	153363333	junction	blood	53.9097	-1.0893e-08
795	ENST00000368737.4	S100A12	1	153348028	junction	blood	1099.02	0.310003
796	ENST00000371806.3	FCN1	9	137809615	junction	blood	379.642	0.87832
797	ENST00000373103.5	CSF3R	1	36948412	junction	blood	61.2007	0.0366668
798	ENST00000373925.5	THEMIS2	1	28199176	junction	blood	12.15	0.525011
799	ENST00000374005.7	FGR	1	27961576	junction	blood	32.421	0.290002
800	ENST00000374163.5	RPS6KA1	1	26872526	junction	blood	17.4097	0.874982
801	ENST00000375448.4	PADI4	1	17634809	junction	blood	95.0414	0.0299997
802	ENST00000375862.6	HCK	20	30640289	junction	blood	20.1098	0.0899993
803	ENST00000376670.7	GATA1	X	48645053	junction	blood	11.1701	0.00999964
804	ENST00000377497.7	RASGRP2	11	64512214	junction	blood	48.0202	0.549991
805	ENST00000378023.8	FAM65B	6	24877179	junction	blood	15.6697	-1.0893e-08
806	ENST00000379400.7	RASSF2	20	4804203	junction	blood	13.7503	0.820001
807	ENST00000380299.3	HBD	11	5255572	junction	blood	138.841	0.0700018
808	ENST00000381112.7	CCM2	7	45067396	junction	blood	17.7804	-1.0893e-08
809	ENST00000381153.7	C11orf21	11	2322986	junction	blood	11.33	0.0899993
810	ENST00000381603.7	SIRPB1	20	1600515	junction	blood	26.0091	-1.0893e-08
811	ENST00000391750.5	LILRB3	19	54727293	junction	blood	65.6116	0.409997
812	ENST00000393450.5	MYL4	17	45286923	junction	blood	22.7696	-1.0893e-08
813	ENST00000393847.5	DPEP2	16	68033278	junction	blood	24.0396	0.435014
814	ENST00000394991.7	SNCA	4	90758113	junction	blood	32.1903	0.3475
815	ENST00000397147.6	NCF4	22	37257245	junction	blood	154.321	0.915001
816	ENST00000398421.6	NCF1	7	74188450	junction	blood	11.04	0.0400009
817	ENST00000399173.5	FGR	1	27952557	junction	blood	101.047	0.263331
818	ENST00000399753.2	MSRB1	16	1993103	junction	blood	11.2198	0.149998
819	ENST00000409220.5	ARHGAP25	2	69002552	junction	blood	23.8901	0.310003
820	ENST00000409930.3	IL1RN	2	113885317	junction	blood	21.18	0.849982
821	ENST00000416215.6	PTPN6	12	7060683	junction	blood	12.7196	0.879987
822	ENST00000422400.6	VNN2	6	133078810	junction	blood	14.5899	0.0999981
823	ENST00000423345.4	PRAM1	19	8567449	junction	blood	25.3207	0.299993
824	ENST00000433194.6	CDK5RAP2	9	123165594	junction	blood	22.5497	0.515006
825	ENST00000441002.1	IL1R2	2	102625104	junction	blood	16.3001	-1.0893e-08
826	ENST00000445347.1	LILRB3	19	54726815	junction	blood	49.2609	0.0999981
827	ENST00000445961.5	RPS9	19	54704829	junction	blood	14.72	0.889996
828	ENST00000447110.5	PIK3R5	17	8868913	junction	blood	12.8901	0.290002
829	ENST00000449131.6	BEST1	11	61717899	junction	blood	13.3502	0.54
830	ENST00000454703.6	ACSL1	4	185747070	junction	blood	35.0698	0.778342
831	ENST00000460442.5	ZDHHC19	3	195925660	junction	blood	22.4297	0.0400009
832	ENST00000464431.1	ABTB1	3	127395274	junction	blood	20.2202	0.700007
833	ENST00000464465.6	CSF3R	1	36937034	junction	blood	259.105	0.495004
834	ENST00000465814.5	ARAP1	11	72432895	junction	blood	10.09	0.575005
835	ENST00000467786.1	FGD3	9	95737687	junction	blood	43.1493	0.290002
836	ENST00000474085.5	IL1R2	2	102638711	junction	blood	24.3498	0.0449997
837	ENST00000475226.1	HBB	11	5247807	junction	blood	2709.48	-1.0893e-08
838	ENST00000477801.1	S100A8	1	153362871	junction	blood	161.467	0.0700018
839	ENST00000480395.5	TRIM22	11	5717885	junction	blood	17.3603	0.695013
840	ENST00000481568.2	C10orf54	10	73521355	junction	blood	31.271	0.895001
841	ENST00000483750.5	WAS	X	48542374	junction	blood	34.4889	0.170004
842	ENST00000485743.1	HBB	11	5248160	junction	blood	128.524	-1.0893e-08
843	ENST00000485928.5	PHC2	1	33815198	junction	blood	11.05	0.729978
844	ENST00000486097.1	NCF1	7	74197975	junction	blood	12.5098	0.0550003
845	ENST00000487540.6	CSF3R	1	36937839	junction	blood	47.3	0.170004
846	ENST00000488171.5	CD55	1	207495210	junction	blood	25.4297	0.430012
847	ENST00000488945.5	GNLY	2	85912344	junction	blood	11.6801	0.0899993
848	ENST00000489358.5	NAMPT	7	105925274	junction	blood	30.07	-1.0893e-08
849	ENST00000491955.5	MPP1	X	154009875	junction	blood	10.8398	0.420002
850	ENST00000493242.1	LILRB2	19	54784816	junction	blood	22.65	0.135
851	ENST00000494185.1	LMNB1	5	126147590	junction	blood	10.5302	-1.0893e-08
852	ENST00000496823.1	BCL6	3	187463198	junction	blood	21.3303	0.200005
853	ENST00000497259.5	ARHGAP25	2	69034612	junction	blood	25.4897	0.724996
854	ENST00000497920.1	ARID5A	2	97213254	junction	blood	11.8999	0.304998
855	ENST00000509314.5	FBXL5	4	15661350	junction	blood	10.2401	-1.0893e-08
856	ENST00000509339.1	MXD3	5	176734782	junction	blood	30.07	0.0800019
857	ENST00000510784.6	FAM65B	6	25042079	junction	blood	61.4685	0.188328
858	ENST00000513001.5	ACSL1	4	185678973	junction	blood	17.6503	0.0999981
859	ENST00000520174.5	DMTN	8	21914647	junction	blood	16.0201	-1.0893e-08
860	ENST00000523022.5	CA1	8	86290275	junction	blood	40.9209	0.109998
861	ENST00000525270.5	VNN2	6	133084522	junction	blood	38.3688	0.120002
862	ENST00000527146.1	IFITM2	11	308438	junction	blood	18.56	0.634998
863	ENST00000528780.5	IFITM1	11	313691	junction	blood	47.8806	0.314996
864	ENST00000529635.5	TBC1D10C	11	67171825	junction	blood	16.8902	0.33999
865	ENST00000533968.1	SPI1	11	47399860	junction	blood	12.8999	0.219997
866	ENST00000535669.6	CD37	19	49838866	junction	blood	33.6995	0.194999
867	ENST00000540998.5	CDC42SE1	1	151031955	junction	blood	10.52	-1.0893e-08
868	ENST00000542481.1	ATG16L2	11	72535167	junction	blood	25.1806	0.370002
869	ENST00000543576.5	DENND1C	19	6481690	junction	blood	12.0602	-1.0893e-08
870	ENST00000544232.5	TMEM91	19	41882759	junction	blood	12.5698	0.200005
871	ENST00000544665.7	ITGAM	16	31271413	junction	blood	56.3785	0.985006
872	ENST00000546704.1	ARHGAP9	12	57868658	junction	blood	19.1999	0.129996
873	ENST00000552370.5	TMBIM6	12	50144488	junction	blood	26.6903	-1.0893e-08
874	ENST00000553070.5	NFE2	12	54694585	junction	blood	23.6102	-1.0893e-08
875	ENST00000558012.5	PSTPIP1	15	77287950	junction	blood	26.4693	0.310003
876	ENST00000564662.1	COTL1	16	84651107	junction	blood	10.13	0.810015
877	ENST00000564905.1	XPO6	16	28145162	junction	blood	12.9797	0.47
878	ENST00000568763.1	CORO1A	16	30195046	junction	blood	45.1692	0.634998
879	ENST00000570106.6	SIGLEC5	19	52133552	junction	blood	40.5313	0.180005
880	ENST00000572782.1	ARRB2	17	4618338	junction	blood	16.63	0.334994
881	ENST00000576628.1	ACAP1	17	7240106	junction	blood	20.2006	0.180005
882	ENST00000577894.1	EVI2B	17	29640997	junction	blood	14.3403	-1.0893e-08
883	ENST00000578067.5	LIMD2	17	61776617	junction	blood	10.8601	0.219997
884	ENST00000578402.5	LIMD2	17	61777729	junction	blood	31.4907	0.769999
885	ENST00000585901.6	TYROBP	19	36399070	junction	blood	13.4003	0.189994
886	ENST00000586946.1	TYROBP	19	36399077	junction	blood	23.5595	0.609981
887	ENST00000587259.5	VMP1	17	57807378	junction	blood	10.58	0.0499985
888	ENST00000587856.1	FMNL1	17	43311567	junction	blood	22.2007	0.279992
889	ENST00000588673.3	OAZ1	19	2270675	junction	blood	24.2807	0.69002
890	ENST00000589900.5	ICAM3	19	10450215	junction	blood	21.2403	-1.0893e-08
891	ENST00000592860.2	CFD	19	859765	junction	blood	16.53	0.85499
892	ENST00000595042.5	FPR1	19	52255067	junction	blood	63.9281	0.180005
893	ENST00000595217.1	NKG7	19	51875633	junction	blood	33.2609	0.520016
894	ENST00000595325.5	MYO1F	19	8642191	junction	blood	13.6601	0.0899993
895	ENST00000595636.1	GMFG	19	39826614	junction	blood	10.4401	0.679987
896	ENST00000595840.1	LRRC25	19	18508263	junction	blood	36.839	0.884997
897	ENST00000596764.5	VAV1	19	6773022	junction	blood	12.2498	0.589988
898	ENST00000597852.5	CD37	19	49838832	junction	blood	13.98	0.200005
899	ENST00000599180.2	FFAR2	19	35939281	junction	blood	24.7892	-1.0893e-08
900	ENST00000599716.5	SHKBP1	19	41082891	junction	blood	10.6602	0.219997
901	ENST00000600626.1	C5AR2	19	47840426	junction	blood	12.9896	0.109998
902	ENST00000600972.1	JUND	19	18391266	junction	blood	17.4895	0.599985
903	ENST00000605039.5	BIN2	12	51717806	junction	blood	11.0201	0.109998
904	ENST00000611028.2	FOLR3	11	71846814	junction	blood	11.1299	-1.0893e-08
905	ENST00000615439.4	RASGRP4	19	38916709	junction	blood	10.1103	-1.0893e-08
906	ENST00000615825.1	MME	3	154802116	junction	blood	12.3701	0.884997
907	ENST00000618265.4	CD177	19	43857918	junction	blood	222.536	0.729978
908	ENST00000620541.4	RIN3	14	92980320	junction	blood	17.3904	0.835001
