# Supplementary material for: Tissue-specific cell-free DNA degradation quantifies circulating tumor DNA burden
Source: Nat Commun. 2021 Apr 13;12:2229. doi: 10.1038/s41467-021-22463-y (PMC8044092; doi:10.1038/s41467-021-22463-y)
Supplement: Supplementary file 7 — Supplementary Data 3 [file 41467_2021_22463_MOESM7_ESM.xlsx]

## Sheet: Suppl Data 3
Sample	Group	Expected ctDNA fraction	Observed ctDNA fraction
1279_221015-0.005	positive	0.005	0.00154862
1279_221015-0.010	positive	0.01	0.0191642
1279_221015-0.015	positive	0.015	0.0170442
1279_221015-0.020	positive	0.02	0.0245997
1279_221015-0.025	positive	0.025	0.0250306
1279_221015-0.030	positive	0.03	0.0389014
1279_221015-0.035	positive	0.035	0.042636
1279_221015-0.040	positive	0.04	0.0470586
1279_221015-0.045	positive	0.045	0.0749995
1279_221015-0.050	positive	0.05	0.0692435
1279_221015-0.075	positive	0.075	0.0964258
1279_221015-0.100	positive	0.1	0.109338
1279_221015-0.125	positive	0.125	0.121042
1279_221015-0.150	positive	0.15	0.138073
1279_221015-0.175	positive	0.175	0.125044
1279_221015-0.200	positive	0.2	0.145168
1279_221015-0.225	positive	0.225	0.158986
1279_221015-0.250	positive	0.25	0.22522
1279_221015-0.275	positive	0.275	0.285568
1279_221015-0.300	positive	0.3	0.315212
1279_221015-0.325	positive	0.325	0.345585
1279_221015-0.350	positive	0.35	0.358683
1279_221015-0.375	positive	0.375	0.399436
1279_221015-0.400	positive	0.4	0.431798
1279_221015-0.425	positive	0.425	0.43632
1279_221015-0.450	positive	0.45	0.463364
1279_221015-0.475	positive	0.475	0.465215
1279_221015-0.500	positive	0.5	0.477623
1279_241116-0.005	positive	0.005	0.00330812
1279_241116-0.010	positive	0.01	0.0150078
1279_241116-0.015	positive	0.015	0.0419723
1279_241116-0.020	positive	0.02	0.0368032
1279_241116-0.025	positive	0.025	0.0396394
1279_241116-0.030	positive	0.03	0.0438624
1279_241116-0.035	positive	0.035	0.043919
1279_241116-0.040	positive	0.04	0.0576267
1279_241116-0.045	positive	0.045	0.0574135
1279_241116-0.050	positive	0.05	0.0691953
1279_241116-0.075	positive	0.075	0.0507908
1279_241116-0.100	positive	0.1	0.0707361
1279_241116-0.125	positive	0.125	0.135657
1279_241116-0.150	positive	0.15	0.145672
1279_241116-0.175	positive	0.175	0.136641
1279_241116-0.200	positive	0.2	0.163231
1279_241116-0.225	positive	0.225	0.199971
1279_241116-0.250	positive	0.25	0.231047
1279_241116-0.275	positive	0.275	0.291361
1279_241116-0.300	positive	0.3	0.328079
1279_241116-0.325	positive	0.325	0.362207
1279_241116-0.350	positive	0.35	0.36898
1279_241116-0.375	positive	0.375	0.376201
1279_241116-0.400	positive	0.4	0.418508
1279_241116-0.425	positive	0.425	0.431118
1279_241116-0.450	positive	0.45	0.461771
1279_241116-0.475	positive	0.475	0.49577
1279_241116-0.490	positive	0.49	0.493745
512_051015-0.005	positive	0.005	0.00490061
512_051015-0.010	positive	0.01	0.00772179
512_051015-0.015	positive	0.015	0.013295
512_051015-0.020	positive	0.02	0.0163181
512_051015-0.025	positive	0.025	0.0235317
512_051015-0.030	positive	0.03	0.0311191
512_051015-0.035	positive	0.035	0.032175
512_051015-0.040	positive	0.04	0.0329508
512_051015-0.045	positive	0.045	0.0370645
512_051015-0.050	positive	0.05	0.0296319
512_051015-0.075	positive	0.075	0.0387511
512_051015-0.100	positive	0.1	0.0499874
512_051015-0.125	positive	0.125	0.0681555
512_051015-0.150	positive	0.15	0.0881238
512_051015-0.175	positive	0.175	0.0742949
512_051015-0.200	positive	0.2	0.0948041
512_051015-0.225	positive	0.225	0.138574
512_051015-0.250	positive	0.25	0.176223
512_051015-0.275	positive	0.275	0.20953
512_051015-0.300	positive	0.3	0.231948
512_051015-0.325	positive	0.325	0.245133
512_051015-0.350	positive	0.35	0.276095
512_051015-0.375	positive	0.375	0.297127
512_051015-0.400	positive	0.4	0.306265
512_051015-0.425	positive	0.425	0.305612
512_051015-0.450	positive	0.45	0.356778
512_051015-0.475	positive	0.475	0.402115
512_051015-0.500	positive	0.5	0.400909
512_051015-0.525	positive	0.525	0.400759
512_051015-0.550	positive	0.55	0.445965
512_051015-0.575	positive	0.575	0.446399
512_051015-0.600	positive	0.6	0.473626
512_051015-0.614	positive	0.614	0.447389
512_130114-0.005	positive	0.005	0.013602
512_130114-0.010	positive	0.01	0.0166636
512_130114-0.015	positive	0.015	0.0198276
512_130114-0.020	positive	0.02	0.0362675
512_130114-0.025	positive	0.025	0.0352186
512_130114-0.030	positive	0.03	0.0401696
512_130114-0.035	positive	0.035	0.0285146
512_130114-0.040	positive	0.04	0.0308707
512_130114-0.045	positive	0.045	0.0374204
512_130114-0.050	positive	0.05	0.0406259
512_130114-0.075	positive	0.075	0.0491509
512_130114-0.100	positive	0.1	0.0904057
512_130114-0.125	positive	0.125	0.100796
512_130114-0.150	positive	0.15	0.143176
512_130114-0.175	positive	0.175	0.202533
512_130114-0.200	positive	0.2	0.224238
512_130114-0.225	positive	0.225	0.237633
512_130114-0.250	positive	0.25	0.257013
512_130114-0.275	positive	0.275	0.326176
512_130114-0.300	positive	0.3	0.365941
512_130114-0.325	positive	0.325	0.394726
512_130114-0.350	positive	0.35	0.456393
512_130114-0.375	positive	0.375	0.483753
512_130114-0.394	positive	0.394	0.482156
sub-healthy-1	negative	0	0
sub-healthy-2	negative	0	0.00238883
sub-healthy-3	negative	0	0.000114109
sub-healthy-4	negative	0	0.000453125
sub-healthy-5	negative	0	0
sub-healthy-6	negative	0	0.0161501
sub-healthy-7	negative	0	0.00649807
sub-healthy-8	negative	0	0
sub-healthy-9	negative	0	0.0083788
sub-healthy-10	negative	0	0.00705172
sub-healthy-11	negative	0	0
sub-healthy-12	negative	0	0.0124351
sub-healthy-13	negative	0	0.00130861
sub-healthy-14	negative	0	0.0117959
sub-healthy-15	negative	0	0.0108608
sub-healthy-16	negative	0	0.00693347
sub-healthy-17	negative	0	0.0116238
sub-healthy-18	negative	0	0.0075878
sub-healthy-19	negative	0	0.00491117
sub-healthy-20	negative	0	0
sub-healthy-21	negative	0	0
sub-healthy-22	negative	0	0.00946728
sub-healthy-23	negative	0	0.0105817
sub-healthy-24	negative	0	0.0120583
sub-healthy-25	negative	0	0.00845935
sub-healthy-26	negative	0	0
sub-healthy-27	negative	0	0.0175812
sub-healthy-28	negative	0	0.00993143
sub-healthy-29	negative	0	0
sub-healthy-30	negative	0	0.00755614
sub-healthy-31	negative	0	0.000240798
sub-healthy-32	negative	0	0.00762902
sub-healthy-33	negative	0	0.00775208
sub-healthy-34	negative	0	0.00712057
sub-healthy-35	negative	0	0.00770863
sub-healthy-36	negative	0	0.0109967
sub-healthy-37	negative	0	0.00743156
sub-healthy-38	negative	0	0
sub-healthy-39	negative	0	0
sub-healthy-40	negative	0	0.0105322
