# Supplementary material for: Tissue-specific cell-free DNA degradation quantifies circulating tumor DNA burden
Source: Nat Commun. 2021 Apr 13;12:2229. doi: 10.1038/s41467-021-22463-y (PMC8044092; doi:10.1038/s41467-021-22463-y)
Supplement: Supplementary file 8 — Supplementary Data 4 [file 41467_2021_22463_MOESM8_ESM.xlsx]

## Sheet: Suppl Data 4
sample name	patient ID	sample ID	cancer type	lp-WGS coverage	ichorCNA-estimated ctDNA content	max VAF	NDR-estimated ctDNA content
069_020913	69	CRC-13	CRC	1.96729	0	undetected	0
069_310316	69	CRC-14	CRC	7.0132	0.09402	undetected	0.0778298
095_100913	95	CRC-15	CRC	5.77123	0.3771	0.539	0.369611
095_150513	95	CRC-16	CRC	6.17835	0.4336	0.553	0.467277
1014_140616	1014	CRC-17	CRC	1.81743	0.3888	0.559	0.382889
1176_040815	1176	CRC-18	CRC	2.96303	0.05187	undetected	0.207649
1176_111116	1176	CRC-19	CRC	1.35348	0	undetected	0.0615938
1176_240715	1176	CRC-20	CRC	1.27405	0	0.108	0.0648602
1179_160316	1179	CRC-21	CRC	1.95908	0.1606	0.2885	0.250313
1179_270715	1179	CRC-22	CRC	3.77573	0.1821	0.2005	0.341492
1429_141116	1429	CRC-23	CRC	0.417718	0.1978	undetected	0.0795136
1429_170316	1429	CRC-24	CRC	5.83442	0.3908	0.357	0.355875
1490_050516	1490	CRC-25	CRC	2.12362	0.4913	0.719	0.488623
1490_171116	1490	CRC-26	CRC	2.08362	0	undetected	0.331884
149_100613	149	CRC-27	CRC	2.42672	0	undetected	0.188538
149_130214	149	CRC-28	CRC	3.72071	0.05146	undetected	0.177679
1531_010716	1531	CRC-29	CRC	1.37737	0.4849	0.77	0.49283
1531_111016	1531	CRC-30	CRC	4.23121	0	undetected	0.0707874
1531_111116	1531	CRC-31	CRC	1.9252	0	undetected	0
330_091115	330	CRC-32	CRC	5.93008	0.2273	0.382	0.247806
330_170414	330	CRC-33	CRC	6.93218	0	undetected	0
357_110716	357	CRC-34	CRC	3.47667	0.5087	0.56	0.493677
357_230913	357	CRC-35	CRC	2.05769	0	undetected	0.107612
357_290216	357	CRC-36	CRC	4.277	0.5726	0.494	0.387572
357_291015	357	CRC-37	CRC	5.94414	0.368	0.294	0.381118
375_021116	375	CRC-38	CRC	3.12741	0	undetected	0.103464
375_210115	375	CRC-39	CRC	2.9036	0	undetected	0.170352
386_091214	386	CRC-40	CRC	0.702128	0.09131	0.223	0.208283
386_180516	386	CRC-41	CRC	3.86059	0.3175	0.494	0.384223
476_050916	476	CRC-42	CRC	1.09354	0.1135	0.189	0.0916984
476_110315	476	CRC-43	CRC	3.31521	0.1209	0.272	0.202531
519_020715	519	CRC-44	CRC	6.29856	0.1458	0.1695	0.286543
519_140116	519	CRC-45	CRC	2.30674	0.05914	undetected	0.14319
519_240314	519	CRC-46	CRC	4.88215	0.2902	0.513	0.333809
571_261114	571	CRC-47	CRC	2.64034	0	undetected	0.0642763
571_291015	571	CRC-48	CRC	2.06629	0.04669	undetected	0.152116
575_191015	575	CRC-49	CRC	2.63044	0.1083	0.116	0.100285
575_270214	575	CRC-50	CRC	1.39975	0.1876	0.108	0.175859
575_270516	575	CRC-51	CRC	2.13109	0	0.109	0.110576
575_270616	575	CRC-52	CRC	6.87854	0.04646	undetected	0.206341
592_171116	592	CRC-53	CRC	2.4229	0	undetected	0.0849857
592_280316	592	CRC-54	CRC	3.01353	0	undetected	0.0894701
741_091116	741	CRC-55	CRC	1.50448	0	undetected	0.0732656
741_150415	741	CRC-56	CRC	4.2604	0	undetected	0.100695
834_090715	834	CRC-57	CRC	2.70723	0	undetected	0.00490536
834_241116	834	CRC-58	CRC	4.41187	0.1312	undetected	0.0921897
836_090415	836	CRC-59	CRC	1.27403	0	undetected	0.0424808
836_090715	836	CRC-60	CRC	4.39018	0	undetected	0.174313
836_180416	836	CRC-61	CRC	4.23052	0.3942	0.2535	0.221594
897_200815	897	CRC-62	CRC	6.54801	0.3392	0.467	0.256546
897_220316	897	CRC-63	CRC	8.0311	0.07232	0.1645	0.0665925
986_060315	986	CRC-64	CRC	6.36921	0.1871	0.1935	0.306646
986_260916	986	CRC-65	CRC	4.51877	0.2843	0.726	0.468819
