# Supplementary material for: Tissue-specific cell-free DNA degradation quantifies circulating tumor DNA burden
Source: Nat Commun. 2021 Apr 13;12:2229. doi: 10.1038/s41467-021-22463-y (PMC8044092; doi:10.1038/s41467-021-22463-y)
Supplement: Supplementary file 9 — Supplementary Data 5 [file 41467_2021_22463_MOESM9_ESM.xlsx]

## Sheet: Suppl Data 5
ABL1
ACVR2A
AKT1
ALK
APC
ARID1A
ATM
ATR
AURKA
B2M
BCL9L
BRAF
BRCA1
BRCA2
CALR
CANX
CDH1
CDKN1B
CDKN2A
CHD4
CSF1R
CTCF
CTNNB1
DCC
DDR2
DMD
DOT1L
EGFR
EP300
ERBB2
ERBB3
ERBB4
ESR1
EZH2
FBXW7
FGFR1
FGFR2
FGFR3
FLT3
GATA3
GNA11
GNAQ
GNAS
HLA-A
HNF1A
HRAS
HSPA5
IDH1
IDH2
JAK1
JAK2
JAK3
KDR
KIT
KMT2C
KRAS
MAGI3
MAP2K1
MAP2K4
MAP3K1
MDM2
MDM4
MET
MLH1
MPL
MTOR
MUC17
NF1
NOTCH1
NOTCH4
NPM1
NRAS
PDGFRA
PDIA3
PIK3CA
PIK3R1
POLD1
POLD2
POLE
PTEN
PTPN11
RB1
RBM10
RET
RNF43
SMAD2
SMAD4
SMARCB1
SMO
SOX9
SRC
STK11
TAP1
TAPBP
TP53
TSC1
TSC2
VHL
ZFP36L2
ZNRF3
