# Supplementary material for: Tissue-specific cell-free DNA degradation quantifies circulating tumor DNA burden
Source: Nat Commun. 2021 Apr 13;12:2229. doi: 10.1038/s41467-021-22463-y (PMC8044092; doi:10.1038/s41467-021-22463-y)
Supplement: Supplementary file 10 — Supplementary Data 6 [file 41467_2021_22463_MOESM10_ESM.xlsx]

## Sheet: Suppl Data 6
Sample	Chr	Pos (GRCh38)	Ref	Alt	Codon	AA	Gene	Symbol/Gene	Feature	Exon	mutect_VAFTumour	varscan_VAFTumour	mutect_VAFNormal	varscan_VAFNormal	MedianVAF
T095_100913	chr12	25245350	C	T	gGt/gAt	G/D	ENSG00000133703	KRAS	ENST00000256078	2/6	0.211	0.212	0	0	0.2115
T095_100913	chr17	72124084	-	+C	-/C	-/X	ENSG00000125398	SOX9	ENST00000245479	3/3		0.202		0	0.202
T095_100913	chr17	7674230	C	T	Ggc/Agc	G/S	ENSG00000141510	TP53	ENST00000269305	7/11	0.539		0		0.539
T095_150513	chr12	25245350	C	T	gGt/gAt	G/D	ENSG00000133703	KRAS	ENST00000256078	2/6	0.234	0.221	0	0	0.2275
T095_150513	chr17	72124084	-	+C	-/C	-/X	ENSG00000125398	SOX9	ENST00000245479	3/3		0.187		0	0.187
T095_150513	chr17	7674230	C	T	Ggc/Agc	G/S	ENSG00000141510	TP53	ENST00000269305	7/11	0.553		0		0.553
T1014_110115	chr2	147926116-7	-	-A	Aaa/aa	K/X	ENSG00000121989	ACVR2A	ENST00000241416	10/11		0.285		0.005	0.285
T1014_140616	chr14	104773077	C	A	Gac/Tac	D/Y	ENSG00000142208	AKT1	ENST00000554581	10/13	0.199	0.199	0	0	0.199
T1014_140616	chr17	72122793	A	T	cAc/cTc	H/L	ENSG00000125398	SOX9	ENST00000245479	2/3	0.367		0		0.367
T1014_140616	chr5	112839783	G	T	Gag/Tag	E/*	ENSG00000134982	APC	ENST00000257430	16/16	0.559		0		0.559
T1014_180816	chr14	104773077	C	A	Gac/Tac	D/Y	ENSG00000142208	AKT1	ENST00000554581	10/13	0.246	0.256	0	0	0.251
T1014_180816	chr17	72122793	A	T	cAc/cTc	H/L	ENSG00000125398	SOX9	ENST00000245479	2/3	0.305	0.284	0	0	0.2945
T1014_180816	chr5	112839783	G	T	Gag/Tag	E/*	ENSG00000134982	APC	ENST00000257430	16/16	0.458		0.002		0.458
T1176_240715	chr3	142555897-8	-	-T	Ata/ta	I/X	ENSG00000175054	ATR	ENST00000350721	10/47		0.108		0.037	0.108
T1179_160316	chr12	25245351	C	A	Ggt/Tgt	G/C	ENSG00000133703	KRAS	ENST00000256078	2/6	0.289	0.288	0.001	0	0.2885
T1179_160316	chr17	7674250	C	A	tGt/tTt	C/F	ENSG00000141510	TP53	ENST00000269305	7/11	0.275	0.265	0	0.001	0.27
T1179_160316	chr4	152329715	G	T	tCt/tAt	S/Y	ENSG00000109670	FBXW7	ENST00000281708	8/12	0.119	0.104	0	0	0.1115
T1179_160316	chr5	112839826-7	-	-T	agT/ag	S/X	ENSG00000134982	APC	ENST00000257430	16/16		0.241		0.001	0.241
T1179_270715	chr12	25245351	C	A	Ggt/Tgt	G/C	ENSG00000133703	KRAS	ENST00000256078	2/6	0.203	0.198	0.001	0	0.2005
T1179_270715	chr17	7674250	C	A	tGt/tTt	C/F	ENSG00000141510	TP53	ENST00000269305	7/11	0.14	0.143	0	0.001	0.1415
T1179_270715	chr5	112839826-7	-	-T	agT/ag	S/X	ENSG00000134982	APC	ENST00000257430	16/16		0.185		0.001	0.185
T1279_221015	chr10	87933148	G	A	cGa/cAa	R/Q	ENSG00000171862	PTEN	ENST00000371953	5/9	0.515		0		0.515
T1279_221015	chr5	112839240	G	T	Gag/Tag	E/*	ENSG00000134982	APC	ENST00000257430	16/16	0.54		0.001		0.54
T1279_241116	chr10	87933148	G	A	cGa/cAa	R/Q	ENSG00000171862	PTEN	ENST00000371953	5/9	0.378		0		0.378
T1279_241116	chr5	112839240	G	T	Gag/Tag	E/*	ENSG00000134982	APC	ENST00000257430	16/16	0.447		0.001		0.447
T1429_141116	chr1	114716126	C	T	gGt/gAt	G/D	ENSG00000213281	NRAS	ENST00000369535	2/7	0.108	0.135	0	0	0.1215
T1429_141116	chr11	108297326	A	G	aAt/aGt	N/S	ENSG00000149311	ATM	ENST00000278616	33/63	0.465		0		0.465
T1429_141116	chr12	132641691	G	A	gcC/gcT	A	ENSG00000177084	POLE	ENST00000320574	39/49	0.547		0		0.547
T1429_141116	chr12	6581743	C	T	aaG/aaA	K	ENSG00000111642	CHD4	ENST00000357008	31/40	0.45		0.001		0.45
T1429_141116	chr13	32332343	A	C	Aat/Cat	N/H	ENSG00000139618	BRCA2	ENST00000380152	10/27	0.403		0		0.403
T1429_141116	chr13	32332843	A	G	tcA/tcG	S	ENSG00000139618	BRCA2	ENST00000380152	10/27	0.41		0		0.41
T1429_141116	chr13	32336584	T	C	caT/caC	H	ENSG00000139618	BRCA2	ENST00000380152	11/27	0.465		0		0.465
T1429_141116	chr13	32337326	A	G	Aac/Gac	N/D	ENSG00000139618	BRCA2	ENST00000380152	11/27	0.451		0		0.451
T1429_141116	chr17	43071077	T	C	Agt/Ggt	S/G	ENSG00000012048	BRCA1	ENST00000471181	16/24	0.521		0.001		0.521
T1429_141116	chr17	43082453	A	G	tcT/tcC	S	ENSG00000012048	BRCA1	ENST00000471181	12/24	0.456		0		0.456
T1429_141116	chr17	43091983	T	C	aAa/aGa	K/R	ENSG00000012048	BRCA1	ENST00000471181	10/24	0.495		0.001		0.495
T1429_141116	chr17	43092418	T	C	gAa/gGa	E/G	ENSG00000012048	BRCA1	ENST00000471181	10/24	0.461		0.002		0.461
T1429_141116	chr17	43093220	A	G	Ttg/Ctg	L	ENSG00000012048	BRCA1	ENST00000471181	10/24	0.489		0.001		0.489
T1429_141116	chr17	43093449	G	A	agC/agT	S	ENSG00000012048	BRCA1	ENST00000471181	10/24	0.483		0.001		0.483
T1429_141116	chr17	58362569	C	T	cGg/cAg	R/Q	ENSG00000108375	RNF43	ENST00000584437	5/9	0.435		0.001		0.435
T1429_141116	chr17	7675088	C	T	cGc/cAc	R/H	ENSG00000141510	TP53	ENST00000269305	5/11		0.109		0.001	0.109
T1429_141116	chr4	54727298	A	C	Atg/Ctg	M/L	ENSG00000157404	KIT	ENST00000288135	10/21	0.449		0		0.449
T1429_141116	chr4	54736599	G	C	ctG/ctC	L	ENSG00000157404	KIT	ENST00000288135	18/21	0.443		0		0.443
T1429_141116	chr4	55113321	G	A	aCa/aTa	T/I	ENSG00000128052	KDR	ENST00000263923	7/30	0.479		0		0.479
T1429_141116	chr6	32221046	G	A	tCg/tTg	S/L	ENSG00000204301	NOTCH4	ENST00000375023	4/30	0.35	0.341	0	0	0.3455
T1429_141116	chr6	32847198	T	C	gAc/gGc	D/G	ENSG00000168394	TAP1	ENST00000354258	10/11	0.661		0.001		0.661
T1429_170316	chr1	114713908	T	A	cAa/cTa	Q/L	ENSG00000213281	NRAS	ENST00000369535	3/7	0.348	0.322	0	0	0.335
T1429_170316	chr10	8058488	C	T	tCg/tTg	S/L	ENSG00000107485	GATA3	ENST00000379328	3/6	0.2	0.199	0	0	0.1995
T1429_170316	chr16	68815631	T	C	gaT/gaC	D	ENSG00000039068	CDH1	ENST00000261769	10/16	0.357		0.001		0.357
T1429_170316	chr17	7674230	C	T	Ggc/Agc	G/S	ENSG00000141510	TP53	ENST00000269305	7/11	0.345	0.341	0	0	0.343
T1429_170316	chr22	29049985	C	T	Cgg/Tgg	R/W	ENSG00000183579	ZNRF3	ENST00000544604	8/9	0.233	0.232	0	0.001	0.2325
T1429_170316	chr5	112792446	C	T	Cga/Tga	R/*	ENSG00000134982	APC	ENST00000257430	7/16	0.268	0.231	0	0	0.2495
T1490_050516	chr1	11240392	G	A	gCc/gTc	A/V	ENSG00000198793	MTOR	ENST00000361445	11/58	0.164	0.145	0	0	0.1545
T1490_050516	chr17	7675088	C	T	cGc/cAc	R/H	ENSG00000141510	TP53	ENST00000269305	5/11	0.719		0		0.719
T1490_050516	chr19	2226938	C	T	Cag/Tag	Q/*	ENSG00000104885	DOT1L	ENST00000398665	27/28	0.24	0.267	0.001	0	0.2535
T1490_050516	chr4	55118645	C	T	cGg/cAg	R/Q	ENSG00000128052	KDR	ENST00000263923	3/30	0.362		0		0.362
T1490_050516	chr5	112838070	-	+TGAATACTACA	ttg/tTGAATACTACAtg	L/LNTTX	ENSG00000134982	APC	ENST00000257430	16/16		0.185		0	0.185
T1490_050516	chr5	112839474	C	T	Cag/Tag	Q/*	ENSG00000134982	APC	ENST00000257430	16/16	0.526		0		0.526
T1531_010716	chr17	7675088	C	T	cGc/cAc	R/H	ENSG00000141510	TP53	ENST00000269305	5/11	0.747		0.001		0.747
T1531_010716	chr2	43224452	T	G	gAc/gCc	D/A	ENSG00000152518	ZFP36L2	ENST00000282388	2/2		0.309		0	0.309
T1531_010716	chr5	112839439	C	A	tCa/tAa	S/*	ENSG00000134982	APC	ENST00000257430	16/16	0.77		0		0.77
T1531_160616	chr17	7675088	C	T	cGc/cAc	R/H	ENSG00000141510	TP53	ENST00000269305	5/11	0.788		0		0.788
T1531_160616	chr5	112839439	C	A	tCa/tAa	S/*	ENSG00000134982	APC	ENST00000257430	16/16	0.79		0		0.79
T330_091115	chr11	118908483	-	+G	-/C	-/X	ENSG00000186174	BCL9L	ENST00000334801	2/8		0.224		0	0.224
T330_091115	chr19	50409156	G	A	Ggg/Agg	G/R	ENSG00000062822	POLD1	ENST00000440232	16/27	0.259	0.256	0	0	0.2575
T330_091115	chr4	152326137	G	A	Cgc/Tgc	R/C	ENSG00000109670	FBXW7	ENST00000281708	10/12	0.382		0		0.382
T330_091115	chr5	112839576	C	T	Cag/Tag	Q/*	ENSG00000134982	APC	ENST00000257430	16/16	0.366		0		0.366
T330_091115	chr5	150080316	C	T	Gtg/Atg	V/M	ENSG00000182578	CSF1R	ENST00000286301	4/22	0.169	0.161	0.001	0	0.165
T357_110716	chr12	25245350	C	T	gGt/gAt	G/D	ENSG00000133703	KRAS	ENST00000256078	2/6	0.496		0		0.496
T357_110716	chr13	32362670	G	T	agG/agT	R/S	ENSG00000139618	BRCA2	ENST00000380152	17/27	0.233	0.256	0	0	0.2445
T357_110716	chr17	7674945	G	A	Cga/Tga	R/*	ENSG00000141510	TP53	ENST00000269305	6/11	0.56		0		0.56
T357_110716	chr2	211657762	T	G	caA/caC	Q/H	ENSG00000178568	ERBB4	ENST00000342788	16/28		0.172		0.001	0.172
T357_110716	chr2	43224819-36	-	-CGCGGCCGCCGCGGAGG	gCCTCCGCGGCGGCCGCG/g	ASAAAA/X	ENSG00000152518	ZFP36L2	ENST00000282388	2/2		0.324		0.001	0.324
T357_290216	chr12	25245350	C	T	gGt/gAt	G/D	ENSG00000133703	KRAS	ENST00000256078	2/6	0.494		0		0.494
T357_290216	chr13	32362670	G	T	agG/agT	R/S	ENSG00000139618	BRCA2	ENST00000380152	17/27	0.181	0.174	0	0	0.1775
T357_290216	chr17	7674945	G	A	Cga/Tga	R/*	ENSG00000141510	TP53	ENST00000269305	6/11	0.488		0		0.488
T357_290216	chr2	211657762	T	G	caA/caC	Q/H	ENSG00000178568	ERBB4	ENST00000342788	16/28		0.142		0.001	0.142
T357_290216	chr2	43224819-36	-	-CGCGGCCGCCGCGGAGG	gCCTCCGCGGCGGCCGCG/g	ASAAAA/X	ENSG00000152518	ZFP36L2	ENST00000282388	2/2		0.271		0.001	0.271
T357_291015	chr12	25245350	C	T	gGt/gAt	G/D	ENSG00000133703	KRAS	ENST00000256078	2/6	0.291	0.297	0	0	0.294
T357_291015	chr13	32362670	G	T	agG/agT	R/S	ENSG00000139618	BRCA2	ENST00000380152	17/27	0.132	0.135	0	0	0.1335
T357_291015	chr17	7674945	G	A	Cga/Tga	R/*	ENSG00000141510	TP53	ENST00000269305	6/11	0.247	0.248	0	0	0.2475
T357_291015	chr2	211657762	T	G	caA/caC	Q/H	ENSG00000178568	ERBB4	ENST00000342788	16/28		0.106		0.001	0.106
T357_291015	chr2	43224819-36	-	-CGCGGCCGCCGCGGAGG	gCCTCCGCGGCGGCCGCG/g	ASAAAA/X	ENSG00000152518	ZFP36L2	ENST00000282388	2/2		0.17		0.001	0.17
T386_091214	chr17	7675088	C	T	cGc/cAc	R/H	ENSG00000141510	TP53	ENST00000269305	5/11	0.228	0.218	0.001	0.001	0.223
T386_091214	chr3	179218307	A	C	cAg/cCg	Q/P	ENSG00000121879	PIK3CA	ENST00000263967	10/21	0.154	0.15	0.001	0.001	0.152
T386_091214	chr5	112837893	C	T	Cag/Tag	Q/*	ENSG00000134982	APC	ENST00000257430	16/16	0.111	0.11	0.001	0	0.1105
T386_091214	chrX	33020185	A	G	gTt/gCt	V/A	ENSG00000198947	DMD	ENST00000357033	2/79	0.11	0.113	0	0	0.1115
T386_180516	chr10	121503937	G	C	tCg/tGg	S/W	ENSG00000066468	FGFR2	ENST00000457416	10/18	0.135	0.177	0	0	0.156
T386_180516	chr12	112504716	A	T	agA/agT	R/S	ENSG00000179295	PTPN11	ENST00000351677	15/16	0.223	0.236	0	0	0.2295
T386_180516	chr17	7675088	C	T	cGc/cAc	R/H	ENSG00000141510	TP53	ENST00000269305	5/11	0.494		0.001		0.494
T386_180516	chr3	179218307	A	C	cAg/cCg	Q/P	ENSG00000121879	PIK3CA	ENST00000263967	10/21	0.384		0.001		0.384
T386_180516	chr5	112837893	C	T	Cag/Tag	Q/*	ENSG00000134982	APC	ENST00000257430	16/16	0.292	0.288	0.001	0	0.29
T386_180516	chr5	112839543	G	T	Gaa/Taa	E/*	ENSG00000134982	APC	ENST00000257430	16/16	0.23	0.244	0	0	0.237
T386_180516	chr8	38421931	A	T	gTt/gAt	V/D	ENSG00000077782	FGFR1	ENST00000425967	9/19	0.188	0.192	0	0	0.19
T386_180516	chrX	33020185	A	G	gTt/gCt	V/A	ENSG00000198947	DMD	ENST00000357033	2/79	0.274	0.308	0	0	0.291
T476_050916	chr17	7675088	C	T	cGc/cAc	R/H	ENSG00000141510	TP53	ENST00000269305	5/11	0.183	0.195	0	0.001	0.189
T476_050916	chr2	43225692	-	+C	-/G	-/X	ENSG00000152518	ZFP36L2	ENST00000282388	2/2		0.176		0	0.176
T476_110315	chr17	7675088	C	T	cGc/cAc	R/H	ENSG00000141510	TP53	ENST00000269305	5/11	0.243	0.264	0	0.001	0.2535
T476_110315	chr2	43225692	-	+C	-/G	-/X	ENSG00000152518	ZFP36L2	ENST00000282388	2/2		0.272		0	0.272
T476_110315	chr3	179221102	A	T	aAg/aTg	K/M	ENSG00000121879	PIK3CA	ENST00000263967	14/21	0.12	0.113	0	0	0.1165
T512_051015	chr15	43768557	A	C	aAg/aCg	K/T	ENSG00000167004	PDIA3	ENST00000300289	9/13	0.095	0.104	0	0	0.0995
T512_051015	chr18	51065534	C	T	cCt/cTt	P/L	ENSG00000141646	SMAD4	ENST00000342988	9/12	0.614		0		0.614
T512_051015	chr5	112839729	G	T	Gag/Tag	E/*	ENSG00000134982	APC	ENST00000257430	16/16	0.684		0		0.684
T512_130114	chr18	51065534	C	T	cCt/cTt	P/L	ENSG00000141646	SMAD4	ENST00000342988	9/12	0.371		0		0.371
T512_130114	chr5	112839729	G	T	Gag/Tag	E/*	ENSG00000134982	APC	ENST00000257430	16/16	0.464		0		0.464
T519_020715	chr17	7673803	G	A	Cgt/Tgt	R/C	ENSG00000141510	TP53	ENST00000269305	8/11	0.173	0.166	0	0	0.1695
T519_210114	chr17	7673803	G	A	Cgt/Tgt	R/C	ENSG00000141510	TP53	ENST00000269305	8/11	0.43		0		0.43
T519_210114	chr20	58903555	C	A	gaC/gaA	D/E	ENSG00000087460	GNAS	ENST00000371100	4/13	0.111	0.12	0	0	0.1155
T519_210114	chr5	112839465	C	T	Cag/Tag	Q/*	ENSG00000134982	APC	ENST00000257430	16/16	0.195	0.189	0	0.001	0.192
T519_210114	chr5	56871965	G	T	Gaa/Taa	E/*	ENSG00000095015	MAP3K1	ENST00000399503	7/20	0.192	0.194	0	0	0.193
T519_240314	chr17	7673803	G	A	Cgt/Tgt	R/C	ENSG00000141510	TP53	ENST00000269305	8/11	0.513		0		0.513
T519_240314	chr20	58903555	C	A	gaC/gaA	D/E	ENSG00000087460	GNAS	ENST00000371100	4/13	0.12	0.109	0	0	0.1145
T519_240314	chr5	112839465	C	T	Cag/Tag	Q/*	ENSG00000134982	APC	ENST00000257430	16/16	0.215	0.223	0	0.001	0.219
T519_240314	chr5	56871965	G	T	Gaa/Taa	E/*	ENSG00000095015	MAP3K1	ENST00000399503	7/20	0.205	0.205	0	0	0.205
T575_191015	chr17	7673811	A	G	tTt/tCt	F/S	ENSG00000141510	TP53	ENST00000269305	8/11	0.104	0.103	0.001	0	0.1035
T575_191015	chr3	142555897-8	-	-T	Ata/ta	I/X	ENSG00000175054	ATR	ENST00000350721	10/47		0.116		0.028	0.116
T575_270214	chr17	7673811	A	G	tTt/tCt	F/S	ENSG00000141510	TP53	ENST00000269305	8/11	0.109	0.107	0.001	0	0.108
T575_270516	chr3	142555897-8	-	-T	Ata/ta	I/X	ENSG00000175054	ATR	ENST00000350721	10/47		0.109		0.028	0.109
T809_030915	chr1	64869346	C	A	aaG/aaT	K/N	ENSG00000162434	JAK1	ENST00000342505	6/25	0.123	0.135	0	0	0.129
T809_030915	chr17	7675088	C	T	cGc/cAc	R/H	ENSG00000141510	TP53	ENST00000269305	5/11	0.544		0		0.544
T809_030915	chr5	112839693	C	T	Cag/Tag	Q/*	ENSG00000134982	APC	ENST00000257430	16/16	0.542		0.001		0.542
T809_110914	chr1	64869346	C	A	aaG/aaT	K/N	ENSG00000162434	JAK1	ENST00000342505	6/25	0.186	0.172	0	0	0.179
T809_110914	chr17	7675088	C	T	cGc/cAc	R/H	ENSG00000141510	TP53	ENST00000269305	5/11	0.727		0		0.727
T809_110914	chr5	112839693	C	T	Cag/Tag	Q/*	ENSG00000134982	APC	ENST00000257430	16/16	0.744		0.001		0.744
T836_180416	chr17	7674939	C	A	Gaa/Taa	E/*	ENSG00000141510	TP53	ENST00000269305	6/11	0.224	0.222	0	0	0.223
T836_180416	chr5	112839474	C	T	Cag/Tag	Q/*	ENSG00000134982	APC	ENST00000257430	16/16	0.248	0.259	0	0	0.2535
T897_200815	chr12	25245347	C	T	gGc/gAc	G/D	ENSG00000133703	KRAS	ENST00000256078	2/6	0.171	0.17	0	0	0.1705
T897_200815	chr17	72124097	-	+CG	tcg/tCGcg	S/SX	ENSG00000125398	SOX9	ENST00000245479	3/3		0.213		0	0.213
T897_200815	chr17	7675067-8	-	-A	Tgc/gc	C/X	ENSG00000141510	TP53	ENST00000269305	5/11		0.327		0.001	0.327
T897_200815	chr18	51065549	G	A	cGc/cAc	R/H	ENSG00000141646	SMAD4	ENST00000342988	9/12	0.128	0.116	0	0.001	0.122
T897_200815	chr18	51078286	A	T	gAt/gTt	D/V	ENSG00000141646	SMAD4	ENST00000342988	12/12	0.236	0.229	0.001	0	0.2325
T897_200815	chr22	29050710	C	T	ccC/ccT	P	ENSG00000183579	ZNRF3	ENST00000544604	8/9	0.204	0.229	0	0	0.2165
T897_200815	chr3	179199088	G	A	cGa/cAa	R/Q	ENSG00000121879	PIK3CA	ENST00000263967	2/21	0.286	0.304	0	0.001	0.295
T897_200815	chr4	152329695-6	-	-T	aaA/aa	K/X	ENSG00000109670	FBXW7	ENST00000281708	8/12		0.214		0	0.214
T897_200815	chr5	112839714	G	T	Gaa/Taa	E/*	ENSG00000134982	APC	ENST00000257430	16/16	0.467		0		0.467
T897_220316	chr5	112839714	G	T	Gaa/Taa	E/*	ENSG00000134982	APC	ENST00000257430	16/16	0.173	0.156	0	0.001	0.1645
T986_060315	chr17	7675076	T	C	cAt/cGt	H/R	ENSG00000141510	TP53	ENST00000269305	5/11	0.189	0.198	0.001	0.001	0.1935
T986_060315	chr3	179218304	A	G	gAg/gGg	E/G	ENSG00000121879	PIK3CA	ENST00000263967	10/21	0.164	0.186	0	0	0.175
T986_060315	chr5	112792446	C	T	Cga/Tga	R/*	ENSG00000134982	APC	ENST00000257430	7/16	0.102	0.107	0	0.001	0.1045
T986_100215	chr17	7675076	T	C	cAt/cGt	H/R	ENSG00000141510	TP53	ENST00000269305	5/11	0.305	0.315	0.001	0.001	0.31
T986_100215	chr3	179218304	A	G	gAg/gGg	E/G	ENSG00000121879	PIK3CA	ENST00000263967	10/21	0.232	0.222	0	0	0.227
T986_100215	chr5	112792446	C	T	Cga/Tga	R/*	ENSG00000134982	APC	ENST00000257430	7/16	0.179	0.174	0	0.001	0.1765
T986_260916	chr17	72123617	-	+GA	cga/cGAga	R/RX	ENSG00000125398	SOX9	ENST00000245479	3/3		0.311		0.001	0.311
T986_260916	chr17	7675076	T	C	cAt/cGt	H/R	ENSG00000141510	TP53	ENST00000269305	5/11	0.726		0.001		0.726
T986_260916	chr3	179218304	A	G	gAg/gGg	E/G	ENSG00000121879	PIK3CA	ENST00000263967	10/21	0.65		0		0.65
T986_260916	chr5	112792446	C	T	Cga/Tga	R/*	ENSG00000134982	APC	ENST00000257430	7/16	0.559		0		0.559
T986_261016	chr17	72123617	-	+GA	cga/cGAga	R/RX	ENSG00000125398	SOX9	ENST00000245479	3/3		0.206		0.001	0.206
T986_261016	chr17	7675076	T	C	cAt/cGt	H/R	ENSG00000141510	TP53	ENST00000269305	5/11	0.413		0.001		0.413
T986_261016	chr3	179218304	A	G	gAg/gGg	E/G	ENSG00000121879	PIK3CA	ENST00000263967	10/21	0.351		0		0.351
T986_261016	chr5	112792446	C	T	Cga/Tga	R/*	ENSG00000134982	APC	ENST00000257430	7/16	0.261	0.268	0	0.001	0.2645
T986_261016	chr7	55165435	C	T	taC/taT	Y	ENSG00000146648	EGFR	ENST00000275493	15/28	0.164	0.161	0	0	0.1625
