# Supplementary material for: Tissue-specific cell-free DNA degradation quantifies circulating tumor DNA burden
Source: Nat Commun. 2021 Apr 13;12:2229. doi: 10.1038/s41467-021-22463-y (PMC8044092; doi:10.1038/s41467-021-22463-y)
Supplement: Supplementary file 11 — Supplementary Data 7 [file 41467_2021_22463_MOESM11_ESM.xlsx]

## Sheet: Suppl Data 7
Patient	Sample	Day	chr	Pos (GRCh38)	Ref	Alt	Symbol/Gene	VAF-Mutect	VAF-Varscan	VAF-manual	ctDNA detection - ichorCNA	ctDNA detection - NDR
357	357_230913	34	chr13	32362670	G	T	BRCA2	undetected	undetected	0	negative	positive
			chr2	211657762	T	G	ERBB4	undetected	undetected	0
			chr12	25245350	C	T	KRAS	undetected	undetected	0.0105356
			chr17	7674945	G	A	TP53	undetected	undetected	0
			chr2	43224819-36	-	-CGCGGCCGCCGCGGAGG	ZFP36L2	undetected	undetected	0
1531	1531_111016	160	chr5	112839439	C	A	APC	undetected	undetected	0	negative	positive
			chr17	7675088	C	T	TP53	undetected	undetected	0.00123508
1531	1531_111116	191	chr5	112839439	C	A	APC	undetected	undetected	0	negative	negative
			chr17	7675088	C	T	TP53	undetected	undetected	0
575	575_270616	864	chr3	142555897-8	-	-T	ATR	undetected	undetected	0.057947	positive	positive
			chr17	7673811	A	G	TP53	undetected	undetected	0.0546489
519	519_140116	726	chr5	112839465	C	T	APC	undetected	undetected	0.024749	positive	positive
			chr20	58903555	C	A	GNAS	undetected	undetected	0.0232464
			chr5	56871965	G	T	MAP3K1	undetected	undetected	0.0176831
			chr17	7673803	G	A	TP53	undetected	undetected	0.0448339
