# Supplementary material for: Tissue-specific cell-free DNA degradation quantifies circulating tumor DNA burden
Source: Nat Commun. 2021 Apr 13;12:2229. doi: 10.1038/s41467-021-22463-y (PMC8044092; doi:10.1038/s41467-021-22463-y)
Supplement: Supplementary file 12 — Supplementary Data 8 [file 41467_2021_22463_MOESM12_ESM.xlsx]

## Sheet: Suppl Data 8
ID	Transcript	Gene	Chr	Site	Region	Group	FPKMblood		Columns
1	ENST00000008938.4	PGLYRP1	19	46526323	promoter	blood	148.765		ID : feature index
2	ENST00000177694.1	TBX21	17	45810610	promoter	blood	5.98006		Transcript : transcript ID
3	ENST00000194097.8	NAIP	5	70316737	promoter	blood	10.2203		Gene : gene name
4	ENST00000199708.2	HBQ1	16	230452	promoter	blood	45.7902		Chr : chromosome
5	ENST00000217133.1	TUBB1	20	57594309	promoter	blood	6.00998		Site : coordinate of nucleosome-depleted site (GRCh37)
6	ENST00000219596.5	MEFV	16	3306627	promoter	blood	19.1906		Region : location of nucleosome-depleted site
7	ENST00000221804.4	CLC	19	40228668	promoter	blood	19.6496		Group : gene group based on its expression in blood and tumor
8	ENST00000221954.6	CEACAM4	19	42133442	promoter	blood	32.8098		FPKM blood : FPKM value in normal blood. Their FPKM values in tumors of 20 cancer types are all <1.
9	ENST00000225275.3	MPO	17	56358296	promoter	blood	7.23002
10	ENST00000233997.3	AZU1	19	827836	promoter	blood	14.0296
11	ENST00000234347.9	PRTN3	19	840960	promoter	blood	13.7799
12	ENST00000236826.7	MMP8	11	102595685	promoter	blood	20.6795
13	ENST00000245620.13	LILRB3	19	54726850	promoter	blood	22.8296
14	ENST00000258104.7	DYSF	2	71680852	promoter	blood	6.75983
15	ENST00000262407.5	ITGA2B	17	42466873	promoter	blood	12.3401
16	ENST00000262651.3	HCK	20	30640045	promoter	blood	8.74001
17	ENST00000262865.8	BPI	20	36932525	promoter	blood	18.0599
18	ENST00000263621.1	ELANE	19	852291	promoter	blood	21.6701
19	ENST00000264260.6	IL18RAP	2	103035149	promoter	blood	42.1093
20	ENST00000264834.4	KLF1	19	12997995	promoter	blood	8.9497
21	ENST00000267396.8	REM2	14	23352374	promoter	blood	6.91003
22	ENST00000287497.12	ITGAM	16	31271311	promoter	blood	6.52003
23	ENST00000294800.7	FCGR3B	1	161601252	promoter	blood	13.8498
24	ENST00000295619.3	PROK2	3	71834212	promoter	blood	12.9797
25	ENST00000295683.2	CXCR1	2	219031718	promoter	blood	355.572
26	ENST00000296028.3	PPBP	4	74853914	promoter	blood	50.1498
27	ENST00000296435.2	CAMP	3	48264837	promoter	blood	27.1701
28	ENST00000297435.2	DEFA4	8	6795860	promoter	blood	34.98
29	ENST00000299663.7	CLEC4E	12	8693559	promoter	blood	29.27
30	ENST00000299665.2	CLEC4D	12	8666136	promoter	blood	10.4698
31	ENST00000302312.8	AHSP	16	31539185	promoter	blood	85.5077
32	ENST00000304076.6	VAV1	19	6772725	promoter	blood	7.61007
33	ENST00000304361.8	CLEC12A	12	10124014	promoter	blood	10.2302
34	ENST00000307395.4	GP9	3	128779610	promoter	blood	9.71997
35	ENST00000307564.8	AKNA	9	117156685	promoter	blood	11.9503
36	ENST00000310544.8	PHOSPHO1	17	47307890	promoter	blood	30.9197
37	ENST00000312156.8	NFE2	12	54689544	promoter	blood	11.15
38	ENST00000314412.6	FUT7	9	139927462	promoter	blood	16.8996
39	ENST00000314446.9	LILRB2	19	54785039	promoter	blood	7.86974
40	ENST00000318507.6	CXCR2	2	218990727	promoter	blood	157.269
41	ENST00000324134.10	NLRP12	19	54327597	promoter	blood	9.17013
42	ENST00000326965.6	TAGAP	6	159466184	promoter	blood	5.93998
43	ENST00000327857.6	DEFA3	8	6875823	promoter	blood	355.104
44	ENST00000329800.7	TMCC2	1	205225329	promoter	blood	10.6403
45	ENST00000330597.3	HBG1	11	5271122	promoter	blood	5.0701
46	ENST00000330807.9	ALAS2	X	55057497	promoter	blood	142.655
47	ENST00000331941.6	CSF3R	1	36945120	promoter	blood	16.1203
48	ENST00000335854.8	ALAS2	X	55057410	promoter	blood	101.187
49	ENST00000336906.4	HBG2	11	5276041	promoter	blood	104.85
50	ENST00000338372.6	VSTM1	19	54567207	promoter	blood	10.7098
51	ENST00000340023.6	FPR2	19	52264104	promoter	blood	34.7095
52	ENST00000342063.4	C19orf35	19	2282175	promoter	blood	8.64001
53	ENST00000342571.7	MKNK1	1	47051643	promoter	blood	14.42
54	ENST00000344138.8	GRAP2	22	40297086	promoter	blood	5.60006
55	ENST00000348343.10	BMX	X	15518952	promoter	blood	6.99001
56	ENST00000353065.7	PROK2	3	71834357	promoter	blood	82.8875
57	ENST00000355524.7	FCAR	19	55385736	promoter	blood	53.0387
58	ENST00000356815.3	HBM	16	215977	promoter	blood	163.823
59	ENST00000357396.7	CEACAM3	19	42300369	promoter	blood	16.2595
60	ENST00000367053.5	CR1	1	207669502	promoter	blood	10.4698
61	ENST00000367964.6	FCGR3B	1	161601753	promoter	blood	465.713
62	ENST00000368034.8	CD244	1	160832645	promoter	blood	6.27002
63	ENST00000373103.5	CSF3R	1	36948879	promoter	blood	61.2007
64	ENST00000375448.4	PADI4	1	17634692	promoter	blood	95.0414
65	ENST00000375809.7	C6orf25	6	31691150	promoter	blood	5.35999
66	ENST00000375862.6	HCK	20	30640000	promoter	blood	20.1098
67	ENST00000376092.7	LST1	6	31554977	promoter	blood	5.01001
68	ENST00000376670.7	GATA1	X	48644962	promoter	blood	11.1701
69	ENST00000377901.8	TMEM71	8	133772828	promoter	blood	6.74017
70	ENST00000378023.8	FAM65B	6	24877583	promoter	blood	15.6697
71	ENST00000378625.5	NADK	1	1711508	promoter	blood	13.09
72	ENST00000379595.7	PSTPIP1	15	77287472	promoter	blood	5.90017
73	ENST00000380299.3	HBD	11	5255878	promoter	blood	138.841
74	ENST00000380315.2	HBB	11	5250625	promoter	blood	5.44992
75	ENST00000381153.7	C11orf21	11	2323290	promoter	blood	11.33
76	ENST00000381603.7	SIRPB1	20	1600642	promoter	blood	26.0091
77	ENST00000381605.8	SIRPB1	20	1600655	promoter	blood	24.7206
78	ENST00000382689.7	DEFA1B	8	6856717	promoter	blood	118.004
79	ENST00000382692.2	DEFA1	8	6837602	promoter	blood	996.757
80	ENST00000391726.7	FCAR	19	55385704	promoter	blood	5.99999
81	ENST00000392619.1	CD300E	17	72619877	promoter	blood	24.9807
82	ENST00000392621.5	CD300LB	17	72527605	promoter	blood	7.72007
83	ENST00000392841.1	HMBS	11	118958697	promoter	blood	7.27982
84	ENST00000393450.5	MYL4	17	45286714	promoter	blood	22.7696
85	ENST00000394430.5	RASGRP2	11	64512061	promoter	blood	17.6099
86	ENST00000394432.7	RASGRP2	11	64511650	promoter	blood	9.90979
87	ENST00000397497.8	PTK2B	8	27288416	promoter	blood	5.81005
88	ENST00000397797.1	HBA1	16	226703	promoter	blood	25.2698
89	ENST00000398421.6	NCF1	7	74188358	promoter	blood	11.04
90	ENST00000398632.3	MX2	21	42774561	promoter	blood	7.27982
91	ENST00000399753.2	MSRB1	16	1993196	promoter	blood	11.2198
92	ENST00000402255.5	APOBEC3A	22	39348756	promoter	blood	11.9603
93	ENST00000402280.5	NLRC4	2	32489949	promoter	blood	5.83994
94	ENST00000404054.3	TACC3	4	1741078	promoter	blood	5.16984
95	ENST00000409369.1	IL18RAP	2	103036146	promoter	blood	46.8595
96	ENST00000410026.6	NABP1	2	192542862	promoter	blood	7.34979
97	ENST00000413580.5	PHOSPHO1	17	47308128	promoter	blood	42.7593
98	ENST00000414723.1	GCA	2	163212948	promoter	blood	9.1403
99	ENST00000415495.5	CEACAM3	19	42300549	promoter	blood	14.8398
100	ENST00000418507.6	LST1	6	31553901	promoter	blood	6.16998
101	ENST00000421556.5	RASGRP2	11	64511594	promoter	blood	5.27009
102	ENST00000421702.2	FCGR3B	1	161600948	promoter	blood	18.3603
103	ENST00000425417.1	ARHGAP26	5	142586765	promoter	blood	5.73999
104	ENST00000425515.6	VNN3	6	133055904	promoter	blood	8.72972
105	ENST00000426897.6	CD37	19	49838653	promoter	blood	7.43022
106	ENST00000427321.1	C1orf228	1	45189457	promoter	blood	8.41013
107	ENST00000427466.1	THEMIS2	1	28199067	promoter	blood	7.93989
108	ENST00000430041.6	ARHGAP9	12	57871981	promoter	blood	22.1193
109	ENST00000436504.2	LILRB3	19	54723224	promoter	blood	69.9513
110	ENST00000436693.6	TLR6	4	38858438	promoter	blood	5.82982
111	ENST00000441002.1	IL1R2	2	102624977	promoter	blood	16.3001
112	ENST00000441045.5	NAMPT	7	105925397	promoter	blood	5.42015
113	ENST00000441366.6	EPB42	15	43513249	promoter	blood	11.6898
114	ENST00000442948.3	FOLR3	11	71846989	promoter	blood	9.64011
115	ENST00000444257.5	PLB1	2	28827594	promoter	blood	7.50997
116	ENST00000445347.1	LILRB3	19	54726959	promoter	blood	49.2609
117	ENST00000448367.5	FES	15	91432780	promoter	blood	6.30008
118	ENST00000452208.1	RGL4	22	24038671	promoter	blood	64.9419
119	ENST00000453777.1	LILRA1	19	55105125	promoter	blood	6.64
120	ENST00000455062.2	NCF1	7	74191615	promoter	blood	15.1097
121	ENST00000456013.5	PTPN6	12	7060434	promoter	blood	7.46999
122	ENST00000460045.1	IMPDH1	7	128035225	promoter	blood	8.72004
123	ENST00000460208.1	LILRB3	19	54721567	promoter	blood	51.1503
124	ENST00000460442.5	ZDHHC19	3	195925781	promoter	blood	22.4297
125	ENST00000460650.5	SELL	1	169673894	promoter	blood	5.02984
126	ENST00000462275.5	TBXAS1	7	139529072	promoter	blood	6.06986
127	ENST00000462927.5	CYTH4	22	37678566	promoter	blood	26.9506
128	ENST00000463153.1	ABHD5	3	43759160	promoter	blood	5.85007
129	ENST00000463516.5	MYO1G	7	45014814	promoter	blood	5.23005
130	ENST00000464329.1	CD53	1	111440292	promoter	blood	10.2799
131	ENST00000464526.1	LST1	6	31553971	promoter	blood	9.98011
132	ENST00000464591.1	C1orf162	1	112017190	promoter	blood	7.6201
133	ENST00000464994.5	IL1R2	2	102608422	promoter	blood	12.2396
134	ENST00000465814.5	ARAP1	11	72433133	promoter	blood	10.09
135	ENST00000465984.5	SLC11A1	2	219246911	promoter	blood	10.5397
136	ENST00000466138.1	CSF3R	1	36933410	promoter	blood	32.3693
137	ENST00000466151.1	PADI2	1	17409921	promoter	blood	7.12998
138	ENST00000466612.5	ABTB1	3	127391857	promoter	blood	6.17983
139	ENST00000467001.1	PADI4	1	17675225	promoter	blood	24.0296
140	ENST00000467525.5	FCGR2A	1	161476123	promoter	blood	8.40023
141	ENST00000467786.1	FGD3	9	95737532	promoter	blood	43.1493
142	ENST00000467972.5	SLC12A9	7	100454416	promoter	blood	6.79978
143	ENST00000468221.5	SLC11A1	2	219246752	promoter	blood	42.3405
144	ENST00000468945.1	PADI4	1	17672529	promoter	blood	17.4604
145	ENST00000469273.1	LILRB3	19	54724660	promoter	blood	16.3001
146	ENST00000469280.1	NCF2	1	183533186	promoter	blood	13.9104
147	ENST00000469349.1	NBEAL2	3	47049253	promoter	blood	7.54023
148	ENST00000469380.1	CSF3R	1	36939431	promoter	blood	5.76991
149	ENST00000469449.1	SLC11A1	2	219248410	promoter	blood	5.27009
150	ENST00000469532.1	RAC2	22	37640318	promoter	blood	9.82974
151	ENST00000469799.5	SLC11A1	2	219247002	promoter	blood	8.27022
152	ENST00000469886.5	CYTH4	22	37678556	promoter	blood	6.16015
153	ENST00000470579.5	ARID5A	2	97202480	promoter	blood	7.92998
154	ENST00000471466.5	RAB24	5	176730706	promoter	blood	6.57997
155	ENST00000471836.1	PARVG	22	44577630	promoter	blood	6.52998
156	ENST00000472694.1	HBA1	16	226697	promoter	blood	64.7397
157	ENST00000473070.1	FAM65B	6	24843364	promoter	blood	19.0303
158	ENST00000473156.5	LILRA1	19	55105047	promoter	blood	7.68003
159	ENST00000473883.5	HCLS1	3	121363030	promoter	blood	36.1609
160	ENST00000474129.1	ABTB1	3	127395815	promoter	blood	8.58984
161	ENST00000475225.5	SLC11A1	2	219247025	promoter	blood	37.4907
162	ENST00000475472.5	FGR	1	27961645	promoter	blood	49.9486
163	ENST00000475683.1	TUBA4A	2	220118638	promoter	blood	10.5098
164	ENST00000476050.5	TRAF3IP3	1	209941940	promoter	blood	5.61016
165	ENST00000476408.1	CD53	1	111422859	promoter	blood	10.5397
166	ENST00000476492.1	LAPTM5	1	31230604	promoter	blood	6.01999
167	ENST00000476532.1	SASH3	X	128913955	promoter	blood	9.71997
168	ENST00000477720.1	LILRA5	19	54822933	promoter	blood	16.7004
169	ENST00000478298.5	ABTB1	3	127395379	promoter	blood	6.70987
170	ENST00000478902.1	ZDHHC18	1	27177620	promoter	blood	12.5202
171	ENST00000479534.5	PADI2	1	17401846	promoter	blood	5.77992
172	ENST00000479996.1	RGS19	20	62710778	promoter	blood	9.02008
173	ENST00000480467.5	CDK5RAP2	9	123165773	promoter	blood	16.8797
174	ENST00000480825.6	CSF3R	1	36941928	promoter	blood	127.362
175	ENST00000481215.1	RAC2	22	37627543	promoter	blood	7.0401
176	ENST00000481314.5	HCLS1	3	121379748	promoter	blood	13.3197
177	ENST00000481517.1	STAT5B	17	40369889	promoter	blood	8.4798
178	ENST00000481789.1	KCNAB2	1	6156316	promoter	blood	8.6598
179	ENST00000482429.1	LTB	6	31550183	promoter	blood	5.85007
180	ENST00000482543.1	PTK2B	8	27310374	promoter	blood	9.94006
181	ENST00000483487.2	SLC11A1	2	219248890	promoter	blood	5.23005
182	ENST00000483665.6	FCGR2A	1	161475247	promoter	blood	6.60007
183	ENST00000483722.1	TREML2	6	41168932	promoter	blood	15.5798
184	ENST00000483750.5	WAS	X	48542217	promoter	blood	34.4889
185	ENST00000484216.1	HBA2	16	222943	promoter	blood	296.563
186	ENST00000484762.1	CSF3R	1	36933677	promoter	blood	8.25991
187	ENST00000485335.1	IL1R2	2	102639852	promoter	blood	12.15
188	ENST00000485341.5	LSP1	11	1901907	promoter	blood	5.47985
189	ENST00000485583.1	LRCH4	7	100183752	promoter	blood	5.94987
190	ENST00000485743.1	HBB	11	5248302	promoter	blood	128.524
191	ENST00000485991.5	CFP	X	47489294	promoter	blood	5.10007
192	ENST00000486097.1	NCF1	7	74197786	promoter	blood	12.5098
193	ENST00000486327.6	DHX34	19	47870370	promoter	blood	6.87991
194	ENST00000486742.2	LILRA5	19	54824344	promoter	blood	17.2894
195	ENST00000486749.5	SLC2A3	12	8088763	promoter	blood	9.52982
196	ENST00000486935.2	SEMA4D	9	91996758	promoter	blood	5.98006
197	ENST00000487283.5	ZAP70	2	98349392	promoter	blood	7.23002
198	ENST00000487290.5	HCLS1	3	121379745	promoter	blood	6.40978
199	ENST00000487445.6	GCA	2	163200669	promoter	blood	12.8197
200	ENST00000487651.5	SLC12A9	7	100456358	promoter	blood	6.66999
201	ENST00000487761.5	GPSM3	6	32160645	promoter	blood	14.3701
202	ENST00000487791.1	HBA1	16	226747	promoter	blood	29.539
203	ENST00000487871.1	SMAP2	1	40879649	promoter	blood	36.5288
204	ENST00000488945.5	GNLY	2	85912298	promoter	blood	11.6801
205	ENST00000488970.1	BTK	X	100609209	promoter	blood	7.3999
206	ENST00000489175.1	KCNE1	21	35884505	promoter	blood	6.74999
207	ENST00000489358.5	NAMPT	7	105925396	promoter	blood	30.07
208	ENST00000489551.5	CSF3R	1	36948535	promoter	blood	106.012
209	ENST00000489980.5	GNLY	2	85921465	promoter	blood	14.5304
210	ENST00000490763.1	SLC2A3	12	8082631	promoter	blood	5.9301
211	ENST00000490872.1	SLC11A1	2	219254688	promoter	blood	26.1501
212	ENST00000491376.5	IMPDH1	7	128050036	promoter	blood	6.59001
213	ENST00000492413.5	SLC11A1	2	219247010	promoter	blood	17.8905
214	ENST00000493242.1	LILRB2	19	54784952	promoter	blood	22.65
215	ENST00000493288.1	PGD	1	10472891	promoter	blood	9.9898
216	ENST00000493365.5	ABTB1	3	127391795	promoter	blood	6.2198
217	ENST00000493632.5	INPP5D	2	234078206	promoter	blood	17.01
218	ENST00000493871.1	MPP1	X	154014500	promoter	blood	6.09009
219	ENST00000494080.5	CCDC88B	11	64109078	promoter	blood	7.88012
220	ENST00000494268.1	MSL3	X	11778341	promoter	blood	6.2198
221	ENST00000495406.1	CDK5RAP2	9	123152555	promoter	blood	10.5302
222	ENST00000495458.5	RAB24	5	176730682	promoter	blood	11.7198
223	ENST00000495988.1	APOBEC3A	22	39348746	promoter	blood	40.0287
224	ENST00000496379.5	FES	15	91433070	promoter	blood	7.77
225	ENST00000496915.1	PREX1	20	47259276	promoter	blood	5.23005
226	ENST00000497441.5	RASGRP2	11	64504726	promoter	blood	12.7797
227	ENST00000497615.1	NADK	1	1686335	promoter	blood	9.42993
228	ENST00000497747.5	NADK	1	1686305	promoter	blood	9.32979
229	ENST00000498461.1	ALOX5	10	45938869	promoter	blood	13.87
230	ENST00000498666.5	ITGB2	21	46340875	promoter	blood	13.1199
231	ENST00000500323.2	DOK3	5	176935878	promoter	blood	10.8797
232	ENST00000502380.1	DOK3	5	176937383	promoter	blood	8.43992
233	ENST00000504910.1	HK3	5	176318392	promoter	blood	6.3602
234	ENST00000505207.5	UBE2D3	4	103746937	promoter	blood	7.43022
235	ENST00000508794.6	NAIP	5	70316601	promoter	blood	11.4302
236	ENST00000509314.5	FBXL5	4	15661487	promoter	blood	10.2401
237	ENST00000509339.1	MXD3	5	176735063	promoter	blood	30.07
238	ENST00000512426.5	CCND3	6	41908323	promoter	blood	7.0099
239	ENST00000512747.3	IL2RG	X	70331456	promoter	blood	6.20989
240	ENST00000513001.5	ACSL1	4	185680030	promoter	blood	17.6503
241	ENST00000517804.5	DMTN	8	21914477	promoter	blood	7.30003
242	ENST00000517813.1	DENND3	8	142194587	promoter	blood	13.4701
243	ENST00000517985.5	DENND3	8	142188220	promoter	blood	9.36024
244	ENST00000518135.1	TNFRSF10C	8	22972020	promoter	blood	5.05992
245	ENST00000518249.5	DENND3	8	142151302	promoter	blood	9.51002
246	ENST00000518806.1	DENND3	8	142187186	promoter	blood	11.7597
247	ENST00000519594.5	LCP2	5	169724731	promoter	blood	5.37003
248	ENST00000520174.5	DMTN	8	21914416	promoter	blood	16.0201
249	ENST00000520322.1	LCP2	5	169678696	promoter	blood	5.67982
250	ENST00000520450.5	DOCK2	5	169483442	promoter	blood	11.2299
251	ENST00000520571.1	DENND3	8	142198997	promoter	blood	8.57022
252	ENST00000520887.1	FAM49B	8	130859563	promoter	blood	7.14978
253	ENST00000521442.1	ATP6V1B2	8	20075693	promoter	blood	8.33006
254	ENST00000523015.1	DENND3	8	142154013	promoter	blood	7.04986
255	ENST00000523022.5	CA1	8	86290342	promoter	blood	40.9209
256	ENST00000523066.1	DENND3	8	142183604	promoter	blood	6.74999
257	ENST00000523266.5	DMTN	8	21916717	promoter	blood	6.93018
258	ENST00000523369.1	LCP2	5	169685502	promoter	blood	9.88029
259	ENST00000523530.1	DENND3	8	142201373	promoter	blood	7.23002
260	ENST00000523615.1	STK10	5	171488634	promoter	blood	12.6099
261	ENST00000523829.5	TMEM71	8	133772807	promoter	blood	11.05
262	ENST00000526387.5	TBC1D10C	11	67171386	promoter	blood	7.09989
263	ENST00000526474.1	TBC1D10C	11	67172719	promoter	blood	8.87002
264	ENST00000526980.5	CSF3R	1	36948500	promoter	blood	184.796
265	ENST00000527031.5	JAK3	19	17958800	promoter	blood	6.16998
266	ENST00000527146.1	IFITM2	11	308320	promoter	blood	18.56
267	ENST00000527525.5	SIPA1	11	65407337	promoter	blood	5.39018
268	ENST00000528086.5	CD44	11	35160718	promoter	blood	8.16993
269	ENST00000528780.5	IFITM1	11	313506	promoter	blood	47.8806
270	ENST00000530119.5	TALDO1	11	747464	promoter	blood	7.73989
271	ENST00000530226.1	SIPA1	11	65413282	promoter	blood	6.83997
272	ENST00000530587.5	PHF21A	11	45959815	promoter	blood	6.25006
273	ENST00000531221.5	FCGR3B	1	161600996	promoter	blood	57.1814
274	ENST00000531334.1	ECE1	1	21548574	promoter	blood	5.77992
275	ENST00000532028.1	PHF21A	11	45967420	promoter	blood	5.50002
276	ENST00000532362.1	CMTM2	16	66620812	promoter	blood	114.269
277	ENST00000532897.5	MKNK1	1	47037972	promoter	blood	6.23016
278	ENST00000533815.2	BTNL8	5	180336564	promoter	blood	5.72013
279	ENST00000533968.1	SPI1	11	47400038	promoter	blood	12.8999
280	ENST00000534261.3	SIGLEC5	19	52148798	promoter	blood	6.14011
281	ENST00000534754.5	SORL1	11	121481961	promoter	blood	9.83997
282	ENST00000535615.5	CARS2	13	111318077	promoter	blood	5.32998
283	ENST00000535841.2	DEFA1B	8	6875811	promoter	blood	962.737
284	ENST00000536885.1	ARAP1	11	72399526	promoter	blood	7.73989
285	ENST00000536995.5	ATG16L2	11	72532933	promoter	blood	11.5496
286	ENST00000538842.1	ATG16L2	11	72527790	promoter	blood	6.35007
287	ENST00000539134.1	RELT	11	73104289	promoter	blood	6.57997
288	ENST00000539932.5	SLC11A1	2	219246926	promoter	blood	50.3204
289	ENST00000540182.5	NLRC5	16	57074600	promoter	blood	6.2
290	ENST00000540513.1	ACRBP	12	6748017	promoter	blood	9.23008
291	ENST00000541206.6	RNF166	16	88770025	promoter	blood	11.3599
292	ENST00000541623.5	ARAP1	11	72399582	promoter	blood	8.0101
293	ENST00000541800.6	PLBD1	12	14689059	promoter	blood	6.78001
294	ENST00000542481.1	ATG16L2	11	72534940	promoter	blood	25.1806
295	ENST00000542587.5	LPAR2	19	19739739	promoter	blood	10.9501
296	ENST00000543576.5	DENND1C	19	6481798	promoter	blood	12.0602
297	ENST00000544490.5	ATG16L2	11	72525472	promoter	blood	30.1305
298	ENST00000544997.5	FERMT3	11	63974150	promoter	blood	7.56012
299	ENST00000546200.5	ARHGAP9	12	57871634	promoter	blood	66.0313
300	ENST00000546704.1	ARHGAP9	12	57868923	promoter	blood	19.1999
301	ENST00000548139.5	ARHGAP9	12	57871842	promoter	blood	15.2001
302	ENST00000551000.1	ARHGAP9	12	57871650	promoter	blood	8.27997
303	ENST00000552953.5	ARHGAP9	12	57870424	promoter	blood	24.5805
304	ENST00000553070.5	NFE2	12	54694799	promoter	blood	23.6102
305	ENST00000553872.1	PYGL	14	51388246	promoter	blood	8.64001
306	ENST00000554736.5	GNG2	14	52328042	promoter	blood	9.30009
307	ENST00000556418.1	RIN3	14	93118846	promoter	blood	12.6502
308	ENST00000558177.5	ANPEP	15	90345967	promoter	blood	11.9603
309	ENST00000558332.3	IL16	15	81591757	promoter	blood	7.65983
310	ENST00000558588.5	PLCB2	15	40599894	promoter	blood	12.8197
311	ENST00000559341.5	MAN2A2	15	91459225	promoter	blood	8.61011
312	ENST00000559750.5	PSTPIP1	15	77287513	promoter	blood	16.3896
313	ENST00000560064.1	PSTPIP1	15	77328035	promoter	blood	5.96019
314	ENST00000560377.5	PSTPIP1	15	77287726	promoter	blood	8.37987
315	ENST00000561175.1	ADAM8	10	135086080	promoter	blood	6.85991
316	ENST00000562129.1	CORO1A	16	30199396	promoter	blood	14.3801
317	ENST00000562759.1	ST20	15	80200378	promoter	blood	5.58998
318	ENST00000562918.5	ITGAX	16	31366495	promoter	blood	10.1496
319	ENST00000563269.1	PLCG2	16	81964866	promoter	blood	6.38008
320	ENST00000563526.5	CYBA	16	88717396	promoter	blood	7.12998
321	ENST00000564072.1	SLCO3A1	15	92704805	promoter	blood	8.74001
322	ENST00000564572.1	CNN2	19	1036798	promoter	blood	5.33996
323	ENST00000564632.1	ITGAL	16	30531077	promoter	blood	12.9797
324	ENST00000564707.1	AHSP	16	31539298	promoter	blood	6.84993
325	ENST00000564768.1	CORO1A	16	30198003	promoter	blood	6.00998
326	ENST00000564894.1	RNF166	16	88768058	promoter	blood	7.89981
327	ENST00000564905.1	XPO6	16	28145246	promoter	blood	12.9797
328	ENST00000565076.1	SIRPB1	20	1552558	promoter	blood	5.73999
329	ENST00000565284.5	XPO6	16	28164239	promoter	blood	14.8398
330	ENST00000565497.5	CORO1A	16	30194940	promoter	blood	6.42001
331	ENST00000566082.1	USB1	16	58049017	promoter	blood	6.82008
332	ENST00000567034.5	CORO1A	16	30197253	promoter	blood	11.54
333	ENST00000567038.1	XPO6	16	28113307	promoter	blood	8.97019
334	ENST00000567178.1	ITGAM	16	31339358	promoter	blood	23.0907
335	ENST00000568760.5	DEF8	16	90023661	promoter	blood	7.24006
336	ENST00000568982.5	CORO1A	16	30194930	promoter	blood	7.54023
337	ENST00000570106.6	SIGLEC5	19	52133588	promoter	blood	40.5313
338	ENST00000570439.1	ACAP1	17	7248650	promoter	blood	5.27009
339	ENST00000570473.5	TRIM25	17	54981704	promoter	blood	5.32001
340	ENST00000570755.1	MMP25	16	3097532	promoter	blood	31.8905
341	ENST00000571206.1	ARRB2	17	4618884	promoter	blood	26.5796
342	ENST00000571220.1	ACAP1	17	7246254	promoter	blood	29.1809
343	ENST00000571303.1	MLKL	16	74725367	promoter	blood	5.9301
344	ENST00000571791.5	ARRB2	17	4613977	promoter	blood	13.9404
345	ENST00000572418.1	P2RX1	17	3819746	promoter	blood	9.94971
346	ENST00000572666.5	CORO7	16	4411903	promoter	blood	7.66992
347	ENST00000572782.1	ARRB2	17	4617846	promoter	blood	16.63
348	ENST00000574548.1	RNF167	17	4847675	promoter	blood	6.40001
349	ENST00000574888.5	ARRB2	17	4613950	promoter	blood	7.24006
350	ENST00000575131.5	ARRB2	17	4613956	promoter	blood	11.9702
351	ENST00000575441.1	MMP25	16	3106795	promoter	blood	88.5907
352	ENST00000576594.1	ACAP1	17	7250448	promoter	blood	17.8806
353	ENST00000576628.1	ACAP1	17	7239916	promoter	blood	20.2006
354	ENST00000576769.1	SLC43A2	17	1486992	promoter	blood	5.3999
355	ENST00000578574.1	SLC16A3	17	80186938	promoter	blood	7.92998
356	ENST00000581287.5	SLC16A3	17	80191563	promoter	blood	11.9702
357	ENST00000581974.1	DHRS13	17	27226541	promoter	blood	5.97011
358	ENST00000582174.5	FLOT2	17	27224672	promoter	blood	6.46019
359	ENST00000582812.5	NDEL1	17	8316449	promoter	blood	9.14981
360	ENST00000583093.5	SECTM1	17	80291639	promoter	blood	7.78024
361	ENST00000583810.5	PIK3R5	17	8785825	promoter	blood	8.42998
362	ENST00000584445.5	NARF	17	80438344	promoter	blood	11.89
363	ENST00000585852.5	FMNL1	17	43308036	promoter	blood	19.8096
364	ENST00000586080.1	R3HDM4	19	901236	promoter	blood	5.15017
365	ENST00000587259.5	VMP1	17	57807076	promoter	blood	10.58
366	ENST00000587265.1	CA4	17	58235469	promoter	blood	5.44992
367	ENST00000587287.1	RASGRP4	19	38902036	promoter	blood	6.79978
368	ENST00000587444.1	VASP	19	46029052	promoter	blood	6.40978
369	ENST00000587856.1	FMNL1	17	43311251	promoter	blood	22.2007
370	ENST00000588708.5	RASGRP4	19	38907787	promoter	blood	24.6795
371	ENST00000589261.5	ICAM3	19	10450295	promoter	blood	6.40978
372	ENST00000589900.5	ICAM3	19	10450305	promoter	blood	21.2403
373	ENST00000589911.1	FMNL1	17	43322691	promoter	blood	7.99013
374	ENST00000590227.5	DNAH17	17	76446380	promoter	blood	5.85007
375	ENST00000590856.1	UNC13D	17	73826742	promoter	blood	6.32985
376	ENST00000590974.1	LYL1	19	13213975	promoter	blood	5.47985
377	ENST00000591616.1	UNC13D	17	73831353	promoter	blood	7.1201
378	ENST00000592527.1	FMNL1	17	43310229	promoter	blood	7.31016
379	ENST00000594221.5	STXBP2	19	7706716	promoter	blood	6.20989
380	ENST00000594696.1	PRAM1	19	8556907	promoter	blood	17.6295
381	ENST00000594743.1	CD37	19	49840472	promoter	blood	8.06973
382	ENST00000595046.1	MYO1F	19	8642326	promoter	blood	6.89997
383	ENST00000595325.5	MYO1F	19	8642322	promoter	blood	13.6601
384	ENST00000595596.1	GRAMD1A	19	35503892	promoter	blood	5.52985
385	ENST00000595725.5	CD37	19	49838657	promoter	blood	20.0402
386	ENST00000596937.1	MYO1F	19	8615297	promoter	blood	6.20989
387	ENST00000597222.1	MYO1F	19	8604936	promoter	blood	29.5206
388	ENST00000597611.7	FKBP8	19	18654887	promoter	blood	9.24994
389	ENST00000597852.5	CD37	19	49838675	promoter	blood	13.98
390	ENST00000598005.1	MYO1F	19	8606840	promoter	blood	17.8905
391	ENST00000598201.5	SHKBP1	19	41086073	promoter	blood	12.3598
392	ENST00000598529.5	MYO1F	19	8619448	promoter	blood	16.0802
393	ENST00000598907.5	SHKBP1	19	41084102	promoter	blood	14.7098
394	ENST00000598953.1	FPR2	19	52264465	promoter	blood	37.431
395	ENST00000599123.1	MYO1F	19	8620661	promoter	blood	7.54023
396	ENST00000599180.2	FFAR2	19	35939203	promoter	blood	24.7892
397	ENST00000599662.1	CEACAM3	19	42312851	promoter	blood	9.47974
398	ENST00000599694.1	RASAL3	19	15567410	promoter	blood	6.36991
399	ENST00000599716.5	SHKBP1	19	41082793	promoter	blood	10.6602
400	ENST00000600463.1	IFI30	19	18284979	promoter	blood	6.40978
401	ENST00000600885.1	MYO1F	19	8592271	promoter	blood	5.94987
402	ENST00000601502.1	MYO1F	19	8610602	promoter	blood	8.05018
403	ENST00000602101.6	RASAL3	19	15575325	promoter	blood	7.16019
404	ENST00000602136.1	MYO1F	19	8612931	promoter	blood	7.0099
405	ENST00000602142.5	VAV1	19	6772737	promoter	blood	8.45983
406	ENST00000602166.1	EGLN2	19	41312824	promoter	blood	5.18996
407	ENST00000602612.5	KCNAB2	1	6086380	promoter	blood	5.02984
408	ENST00000605039.5	BIN2	12	51717938	promoter	blood	11.0201
409	ENST00000607855.5	CD177	19	43857843	promoter	blood	5.93998
410	ENST00000609870.5	CELF2	10	11207447	promoter	blood	12.4096
411	ENST00000611028.2	FOLR3	11	71846798	promoter	blood	11.1299
412	ENST00000612844.4	FOLR3	11	71846756	promoter	blood	13.1099
413	ENST00000614135.4	RASGRP4	19	38916945	promoter	blood	8.18013
414	ENST00000614254.1	AOAH	7	36570290	promoter	blood	14.3303
415	ENST00000615340.4	RASGRP4	19	38916837	promoter	blood	6.87991
416	ENST00000616356.4	FCN1	9	137809723	promoter	blood	16.99
417	ENST00000619100.4	SLC38A5	X	48325880	promoter	blood	10.8601
418	ENST00000620888.4	HBG2	11	5276011	promoter	blood	161.142
419	ENST00000621510.1	AOAH	7	36554282	promoter	blood	19.2705
420	ENST00000622764.1	SAP25	7	100171443	promoter	blood	5.93998
421	ENST00000008938.4	PGLYRP1	19	46525993	junction	blood	148.765
422	ENST00000177694.1	TBX21	17	45811311	junction	blood	5.98006
423	ENST00000194097.8	NAIP	5	70316486	junction	blood	10.2203
424	ENST00000199708.2	HBQ1	16	230580	junction	blood	45.7902
425	ENST00000217133.1	TUBB1	20	57594634	junction	blood	6.00998
426	ENST00000219596.5	MEFV	16	3306311	junction	blood	19.1906
427	ENST00000221804.4	CLC	19	40228578	junction	blood	19.6496
428	ENST00000221954.6	CEACAM4	19	42133268	junction	blood	32.8098
429	ENST00000225275.3	MPO	17	56357966	junction	blood	7.23002
430	ENST00000233997.3	AZU1	19	827904	junction	blood	14.0296
431	ENST00000234347.9	PRTN3	19	841069	junction	blood	13.7799
432	ENST00000236826.7	MMP8	11	102595485	junction	blood	20.6795
433	ENST00000245620.13	LILRB3	19	54726815	junction	blood	22.8296
434	ENST00000258104.7	DYSF	2	71681216	junction	blood	6.75983
435	ENST00000262407.5	ITGA2B	17	42466654	junction	blood	12.3401
436	ENST00000262651.3	HCK	20	30640289	junction	blood	8.74001
437	ENST00000262865.8	BPI	20	36932755	junction	blood	18.0599
438	ENST00000263621.1	ELANE	19	852395	junction	blood	21.6701
439	ENST00000264260.6	IL18RAP	2	103035400	junction	blood	42.1093
440	ENST00000264834.4	KLF1	19	12997868	junction	blood	8.9497
441	ENST00000267396.8	REM2	14	23352599	junction	blood	6.91003
442	ENST00000287497.12	ITGAM	16	31271413	junction	blood	6.52003
443	ENST00000294800.7	FCGR3B	1	161600845	junction	blood	13.8498
444	ENST00000295619.3	PROK2	3	71834108	junction	blood	12.9797
445	ENST00000295683.2	CXCR1	2	219031631	junction	blood	355.572
446	ENST00000296028.3	PPBP	4	74853673	junction	blood	50.1498
447	ENST00000296435.2	CAMP	3	48265202	junction	blood	27.1701
448	ENST00000297435.2	DEFA4	8	6795748	junction	blood	34.98
449	ENST00000299663.7	CLEC4E	12	8693357	junction	blood	29.27
450	ENST00000299665.2	CLEC4D	12	8666356	junction	blood	10.4698
451	ENST00000302312.8	AHSP	16	31539283	junction	blood	85.5077
452	ENST00000304076.6	VAV1	19	6773022	junction	blood	7.61007
453	ENST00000304361.8	CLEC12A	12	10124286	junction	blood	10.2302
454	ENST00000307395.4	GP9	3	128779693	junction	blood	9.71997
455	ENST00000307564.8	AKNA	9	117156637	junction	blood	11.9503
456	ENST00000310544.8	PHOSPHO1	17	47307830	junction	blood	30.9197
457	ENST00000312156.8	NFE2	12	54689328	junction	blood	11.15
458	ENST00000314412.6	FUT7	9	139926431	junction	blood	16.8996
459	ENST00000314446.9	LILRB2	19	54784816	junction	blood	7.86974
460	ENST00000318507.6	CXCR2	2	218991076	junction	blood	157.269
461	ENST00000324134.10	NLRP12	19	54327140	junction	blood	9.17013
462	ENST00000326965.6	TAGAP	6	159465911	junction	blood	5.93998
463	ENST00000327857.6	DEFA3	8	6875744	junction	blood	355.104
464	ENST00000329800.7	TMCC2	1	205225544	junction	blood	10.6403
465	ENST00000330597.3	HBG1	11	5270943	junction	blood	5.0701
466	ENST00000330807.9	ALAS2	X	55057375	junction	blood	142.655
467	ENST00000331941.6	CSF3R	1	36945034	junction	blood	16.1203
468	ENST00000336906.4	HBG2	11	5275867	junction	blood	104.85
469	ENST00000338372.6	VSTM1	19	54566998	junction	blood	10.7098
470	ENST00000340023.6	FPR2	19	52264483	junction	blood	34.7095
471	ENST00000342063.4	C19orf35	19	2282086	junction	blood	8.64001
472	ENST00000342571.7	MKNK1	1	47051546	junction	blood	14.42
473	ENST00000344138.8	GRAP2	22	40297334	junction	blood	5.60006
474	ENST00000348343.10	BMX	X	15519063	junction	blood	6.99001
475	ENST00000355524.7	FCAR	19	55385779	junction	blood	53.0387
476	ENST00000356815.3	HBM	16	216088	junction	blood	163.823
477	ENST00000357396.7	CEACAM3	19	42300673	junction	blood	16.2595
478	ENST00000367053.5	CR1	1	207669733	junction	blood	10.4698
479	ENST00000367964.6	FCGR3B	1	161601676	junction	blood	465.713
480	ENST00000368034.8	CD244	1	160832407	junction	blood	6.27002
481	ENST00000373103.5	CSF3R	1	36948412	junction	blood	61.2007
482	ENST00000375448.4	PADI4	1	17634809	junction	blood	95.0414
483	ENST00000375809.7	C6orf25	6	31691221	junction	blood	5.35999
484	ENST00000376092.7	LST1	6	31555095	junction	blood	5.01001
485	ENST00000376670.7	GATA1	X	48645053	junction	blood	11.1701
486	ENST00000377901.8	TMEM71	8	133772722	junction	blood	6.74017
487	ENST00000378023.8	FAM65B	6	24877179	junction	blood	15.6697
488	ENST00000378625.5	NADK	1	1711344	junction	blood	13.09
489	ENST00000379595.7	PSTPIP1	15	77287950	junction	blood	5.90017
490	ENST00000380299.3	HBD	11	5255572	junction	blood	138.841
491	ENST00000380315.2	HBB	11	5250482	junction	blood	5.44992
492	ENST00000381153.7	C11orf21	11	2322986	junction	blood	11.33
493	ENST00000381603.7	SIRPB1	20	1600515	junction	blood	26.0091
494	ENST00000382689.7	DEFA1B	8	6856645	junction	blood	118.004
495	ENST00000382692.2	DEFA1	8	6837535	junction	blood	996.757
496	ENST00000392619.1	CD300E	17	72619721	junction	blood	24.9807
497	ENST00000392621.5	CD300LB	17	72527450	junction	blood	7.72007
498	ENST00000392841.1	HMBS	11	118958788	junction	blood	7.27982
499	ENST00000393450.5	MYL4	17	45286923	junction	blood	22.7696
500	ENST00000394430.5	RASGRP2	11	64510266	junction	blood	17.6099
501	ENST00000394432.7	RASGRP2	11	64511475	junction	blood	9.90979
502	ENST00000397497.8	PTK2B	8	27288989	junction	blood	5.81005
503	ENST00000397797.1	HBA1	16	226761	junction	blood	25.2698
504	ENST00000398421.6	NCF1	7	74188450	junction	blood	11.04
505	ENST00000398632.3	MX2	21	42775563	junction	blood	7.27982
506	ENST00000399753.2	MSRB1	16	1993103	junction	blood	11.2198
507	ENST00000402255.5	APOBEC3A	22	39348855	junction	blood	11.9603
508	ENST00000402280.5	NLRC4	2	32489807	junction	blood	5.83994
509	ENST00000404054.3	TACC3	4	1743848	junction	blood	5.16984
510	ENST00000409369.1	IL18RAP	2	103036257	junction	blood	46.8595
511	ENST00000410026.6	NABP1	2	192542967	junction	blood	7.34979
512	ENST00000414723.1	GCA	2	163212991	junction	blood	9.1403
513	ENST00000418507.6	LST1	6	31554092	junction	blood	6.16998
514	ENST00000425417.1	ARHGAP26	5	142586873	junction	blood	5.73999
515	ENST00000425515.6	VNN3	6	133055619	junction	blood	8.72972
516	ENST00000426897.6	CD37	19	49838832	junction	blood	7.43022
517	ENST00000427321.1	C1orf228	1	45189578	junction	blood	8.41013
518	ENST00000427466.1	THEMIS2	1	28199176	junction	blood	7.93989
519	ENST00000430041.6	ARHGAP9	12	57871568	junction	blood	22.1193
520	ENST00000436504.2	LILRB3	19	54722998	junction	blood	69.9513
521	ENST00000436693.6	TLR6	4	38858382	junction	blood	5.82982
522	ENST00000441002.1	IL1R2	2	102625104	junction	blood	16.3001
523	ENST00000441045.5	NAMPT	7	105925274	junction	blood	5.42015
524	ENST00000441366.6	EPB42	15	43513014	junction	blood	11.6898
525	ENST00000442948.3	FOLR3	11	71847166	junction	blood	9.64011
526	ENST00000444257.5	PLB1	2	28827626	junction	blood	7.50997
527	ENST00000448367.5	FES	15	91432866	junction	blood	6.30008
528	ENST00000452208.1	RGL4	22	24038875	junction	blood	64.9419
529	ENST00000453777.1	LILRA1	19	55105246	junction	blood	6.64
530	ENST00000455062.2	NCF1	7	74191693	junction	blood	15.1097
531	ENST00000456013.5	PTPN6	12	7060683	junction	blood	7.46999
532	ENST00000460045.1	IMPDH1	7	128035185	junction	blood	8.72004
533	ENST00000460208.1	LILRB3	19	54721188	junction	blood	51.1503
534	ENST00000460442.5	ZDHHC19	3	195925660	junction	blood	22.4297
535	ENST00000460650.5	SELL	1	169673709	junction	blood	5.02984
536	ENST00000462275.5	TBXAS1	7	139529278	junction	blood	6.06986
537	ENST00000462927.5	CYTH4	22	37678629	junction	blood	26.9506
538	ENST00000463153.1	ABHD5	3	43759349	junction	blood	5.85007
539	ENST00000463516.5	MYO1G	7	45014773	junction	blood	5.23005
540	ENST00000464329.1	CD53	1	111440514	junction	blood	10.2799
541	ENST00000464591.1	C1orf162	1	112018687	junction	blood	7.6201
542	ENST00000464994.5	IL1R2	2	102608495	junction	blood	12.2396
543	ENST00000465814.5	ARAP1	11	72432895	junction	blood	10.09
544	ENST00000465984.5	SLC11A1	2	219247098	junction	blood	10.5397
545	ENST00000466138.1	CSF3R	1	36933159	junction	blood	32.3693
546	ENST00000466151.1	PADI2	1	17409731	junction	blood	7.12998
547	ENST00000466612.5	ABTB1	3	127392451	junction	blood	6.17983
548	ENST00000467001.1	PADI4	1	17675280	junction	blood	24.0296
549	ENST00000467525.5	FCGR2A	1	161476381	junction	blood	8.40023
550	ENST00000467786.1	FGD3	9	95737687	junction	blood	43.1493
551	ENST00000467972.5	SLC12A9	7	100456564	junction	blood	6.79978
552	ENST00000468945.1	PADI4	1	17672634	junction	blood	17.4604
553	ENST00000469273.1	LILRB3	19	54724398	junction	blood	16.3001
554	ENST00000469280.1	NCF2	1	183532569	junction	blood	13.9104
555	ENST00000469349.1	NBEAL2	3	47049676	junction	blood	7.54023
556	ENST00000469380.1	CSF3R	1	36939365	junction	blood	5.76991
557	ENST00000469449.1	SLC11A1	2	219249088	junction	blood	5.27009
558	ENST00000469532.1	RAC2	22	37640154	junction	blood	9.82974
559	ENST00000470579.5	ARID5A	2	97202567	junction	blood	7.92998
560	ENST00000471466.5	RAB24	5	176730010	junction	blood	6.57997
561	ENST00000471836.1	PARVG	22	44577797	junction	blood	6.52998
562	ENST00000472694.1	HBA1	16	227132	junction	blood	64.7397
563	ENST00000473070.1	FAM65B	6	24843090	junction	blood	19.0303
564	ENST00000473883.5	HCLS1	3	121361774	junction	blood	36.1609
565	ENST00000474129.1	ABTB1	3	127395926	junction	blood	8.58984
566	ENST00000475472.5	FGR	1	27961576	junction	blood	49.9486
567	ENST00000475683.1	TUBA4A	2	220118578	junction	blood	10.5098
568	ENST00000476050.5	TRAF3IP3	1	209942005	junction	blood	5.61016
569	ENST00000476408.1	CD53	1	111422954	junction	blood	10.5397
570	ENST00000476492.1	LAPTM5	1	31230506	junction	blood	6.01999
571	ENST00000476532.1	SASH3	X	128914130	junction	blood	9.71997
572	ENST00000477720.1	LILRA5	19	54822684	junction	blood	16.7004
573	ENST00000478298.5	ABTB1	3	127395424	junction	blood	6.70987
574	ENST00000478902.1	ZDHHC18	1	27177722	junction	blood	12.5202
575	ENST00000479534.5	PADI2	1	17401351	junction	blood	5.77992
576	ENST00000479996.1	RGS19	20	62710647	junction	blood	9.02008
577	ENST00000480467.5	CDK5RAP2	9	123165521	junction	blood	16.8797
578	ENST00000480825.6	CSF3R	1	36940978	junction	blood	127.362
579	ENST00000481215.1	RAC2	22	37627271	junction	blood	7.0401
580	ENST00000481314.5	HCLS1	3	121379667	junction	blood	13.3197
581	ENST00000481517.1	STAT5B	17	40369395	junction	blood	8.4798
582	ENST00000481789.1	KCNAB2	1	6156816	junction	blood	8.6598
583	ENST00000482429.1	LTB	6	31549336	junction	blood	5.85007
584	ENST00000482543.1	PTK2B	8	27310677	junction	blood	9.94006
585	ENST00000483665.6	FCGR2A	1	161475342	junction	blood	6.60007
586	ENST00000483722.1	TREML2	6	41168692	junction	blood	15.5798
587	ENST00000483750.5	WAS	X	48542374	junction	blood	34.4889
588	ENST00000484216.1	HBA2	16	223006	junction	blood	296.563
589	ENST00000484762.1	CSF3R	1	36933423	junction	blood	8.25991
590	ENST00000485335.1	IL1R2	2	102640083	junction	blood	12.15
591	ENST00000485341.5	LSP1	11	1902593	junction	blood	5.47985
592	ENST00000485583.1	LRCH4	7	100183504	junction	blood	5.94987
593	ENST00000485743.1	HBB	11	5248160	junction	blood	128.524
594	ENST00000485991.5	CFP	X	47489168	junction	blood	5.10007
595	ENST00000486097.1	NCF1	7	74197975	junction	blood	12.5098
596	ENST00000486327.6	DHX34	19	47870412	junction	blood	6.87991
597	ENST00000486742.2	LILRA5	19	54824287	junction	blood	17.2894
598	ENST00000486749.5	SLC2A3	12	8088616	junction	blood	9.52982
599	ENST00000486935.2	SEMA4D	9	91996089	junction	blood	5.98006
600	ENST00000487283.5	ZAP70	2	98349484	junction	blood	7.23002
601	ENST00000487445.6	GCA	2	163200785	junction	blood	12.8197
602	ENST00000487651.5	SLC12A9	7	100459206	junction	blood	6.66999
603	ENST00000487761.5	GPSM3	6	32160249	junction	blood	14.3701
604	ENST00000487791.1	HBA1	16	226810	junction	blood	29.539
605	ENST00000487871.1	SMAP2	1	40879912	junction	blood	36.5288
606	ENST00000488945.5	GNLY	2	85912344	junction	blood	11.6801
607	ENST00000488970.1	BTK	X	100608858	junction	blood	7.3999
608	ENST00000489175.1	KCNE1	21	35884325	junction	blood	6.74999
609	ENST00000489980.5	GNLY	2	85922546	junction	blood	14.5304
610	ENST00000490763.1	SLC2A3	12	8082280	junction	blood	5.9301
611	ENST00000490872.1	SLC11A1	2	219254751	junction	blood	26.1501
612	ENST00000491376.5	IMPDH1	7	128049810	junction	blood	6.59001
613	ENST00000493288.1	PGD	1	10473308	junction	blood	9.9898
614	ENST00000493365.5	ABTB1	3	127391924	junction	blood	6.2198
615	ENST00000493632.5	INPP5D	2	234078810	junction	blood	17.01
616	ENST00000493871.1	MPP1	X	154014479	junction	blood	6.09009
617	ENST00000494080.5	CCDC88B	11	64109214	junction	blood	7.88012
618	ENST00000494268.1	MSL3	X	11778428	junction	blood	6.2198
619	ENST00000495406.1	CDK5RAP2	9	123152019	junction	blood	10.5302
620	ENST00000496379.5	FES	15	91433192	junction	blood	7.77
621	ENST00000496915.1	PREX1	20	47258945	junction	blood	5.23005
622	ENST00000497441.5	RASGRP2	11	64504225	junction	blood	12.7797
623	ENST00000497615.1	NADK	1	1685983	junction	blood	9.42993
624	ENST00000498461.1	ALOX5	10	45938985	junction	blood	13.87
625	ENST00000498666.5	ITGB2	21	46340736	junction	blood	13.1199
626	ENST00000500323.2	DOK3	5	176935238	junction	blood	10.8797
627	ENST00000502380.1	DOK3	5	176937261	junction	blood	8.43992
628	ENST00000504910.1	HK3	5	176318389	junction	blood	6.3602
629	ENST00000505207.5	UBE2D3	4	103746879	junction	blood	7.43022
630	ENST00000509314.5	FBXL5	4	15661350	junction	blood	10.2401
631	ENST00000509339.1	MXD3	5	176734782	junction	blood	30.07
632	ENST00000512426.5	CCND3	6	41908108	junction	blood	7.0099
633	ENST00000512747.3	IL2RG	X	70331275	junction	blood	6.20989
634	ENST00000513001.5	ACSL1	4	185678973	junction	blood	17.6503
635	ENST00000517804.5	DMTN	8	21914647	junction	blood	7.30003
636	ENST00000517813.1	DENND3	8	142195377	junction	blood	13.4701
637	ENST00000517985.5	DENND3	8	142188295	junction	blood	9.36024
638	ENST00000518135.1	TNFRSF10C	8	22972283	junction	blood	5.05992
639	ENST00000518249.5	DENND3	8	142151423	junction	blood	9.51002
640	ENST00000519594.5	LCP2	5	169724538	junction	blood	5.37003
641	ENST00000520322.1	LCP2	5	169677734	junction	blood	5.67982
642	ENST00000520450.5	DOCK2	5	169484670	junction	blood	11.2299
643	ENST00000520571.1	DENND3	8	142199245	junction	blood	8.57022
644	ENST00000520887.1	FAM49B	8	130859050	junction	blood	7.14978
645	ENST00000521442.1	ATP6V1B2	8	20075793	junction	blood	8.33006
646	ENST00000523015.1	DENND3	8	142154358	junction	blood	7.04986
647	ENST00000523022.5	CA1	8	86290275	junction	blood	40.9209
648	ENST00000523066.1	DENND3	8	142183840	junction	blood	6.74999
649	ENST00000523266.5	DMTN	8	21917007	junction	blood	6.93018
650	ENST00000523369.1	LCP2	5	169685041	junction	blood	9.88029
651	ENST00000523530.1	DENND3	8	142202548	junction	blood	7.23002
652	ENST00000523615.1	STK10	5	171488143	junction	blood	12.6099
653	ENST00000526387.5	TBC1D10C	11	67171411	junction	blood	7.09989
654	ENST00000526474.1	TBC1D10C	11	67172977	junction	blood	8.87002
655	ENST00000527031.5	JAK3	19	17958755	junction	blood	6.16998
656	ENST00000527146.1	IFITM2	11	308438	junction	blood	18.56
657	ENST00000527525.5	SIPA1	11	65407492	junction	blood	5.39018
658	ENST00000528086.5	CD44	11	35160917	junction	blood	8.16993
659	ENST00000528780.5	IFITM1	11	313691	junction	blood	47.8806
660	ENST00000530119.5	TALDO1	11	747578	junction	blood	7.73989
661	ENST00000530226.1	SIPA1	11	65413428	junction	blood	6.83997
662	ENST00000530587.5	PHF21A	11	45959708	junction	blood	6.25006
663	ENST00000531334.1	ECE1	1	21548240	junction	blood	5.77992
664	ENST00000532028.1	PHF21A	11	45967391	junction	blood	5.50002
665	ENST00000532362.1	CMTM2	16	66621001	junction	blood	114.269
666	ENST00000532897.5	MKNK1	1	47037735	junction	blood	6.23016
667	ENST00000533815.2	BTNL8	5	180336697	junction	blood	5.72013
668	ENST00000533968.1	SPI1	11	47399860	junction	blood	12.8999
669	ENST00000534261.3	SIGLEC5	19	52148730	junction	blood	6.14011
670	ENST00000534754.5	SORL1	11	121483541	junction	blood	9.83997
671	ENST00000535615.5	CARS2	13	111317875	junction	blood	5.32998
672	ENST00000536885.1	ARAP1	11	72399500	junction	blood	7.73989
673	ENST00000536995.5	ATG16L2	11	72533340	junction	blood	11.5496
674	ENST00000538842.1	ATG16L2	11	72527872	junction	blood	6.35007
675	ENST00000539134.1	RELT	11	73104962	junction	blood	6.57997
676	ENST00000540182.5	NLRC5	16	57074630	junction	blood	6.2
677	ENST00000540513.1	ACRBP	12	6747841	junction	blood	9.23008
678	ENST00000541206.6	RNF166	16	88769198	junction	blood	11.3599
679	ENST00000541800.6	PLBD1	12	14688593	junction	blood	6.78001
680	ENST00000542481.1	ATG16L2	11	72535167	junction	blood	25.1806
681	ENST00000542587.5	LPAR2	19	19739237	junction	blood	10.9501
682	ENST00000543576.5	DENND1C	19	6481690	junction	blood	12.0602
683	ENST00000544490.5	ATG16L2	11	72525608	junction	blood	30.1305
684	ENST00000544997.5	FERMT3	11	63974286	junction	blood	7.56012
685	ENST00000546704.1	ARHGAP9	12	57868658	junction	blood	19.1999
686	ENST00000548139.5	ARHGAP9	12	57871784	junction	blood	15.2001
687	ENST00000552953.5	ARHGAP9	12	57870373	junction	blood	24.5805
688	ENST00000553070.5	NFE2	12	54694585	junction	blood	23.6102
689	ENST00000553872.1	PYGL	14	51387674	junction	blood	8.64001
690	ENST00000554736.5	GNG2	14	52328108	junction	blood	9.30009
691	ENST00000556418.1	RIN3	14	93119420	junction	blood	12.6502
692	ENST00000558177.5	ANPEP	15	90345638	junction	blood	11.9603
693	ENST00000558332.3	IL16	15	81592816	junction	blood	7.65983
694	ENST00000558588.5	PLCB2	15	40599790	junction	blood	12.8197
695	ENST00000559341.5	MAN2A2	15	91459486	junction	blood	8.61011
696	ENST00000560064.1	PSTPIP1	15	77328276	junction	blood	5.96019
697	ENST00000561175.1	ADAM8	10	135085920	junction	blood	6.85991
698	ENST00000562129.1	CORO1A	16	30199570	junction	blood	14.3801
699	ENST00000562759.1	ST20	15	80199971	junction	blood	5.58998
700	ENST00000562918.5	ITGAX	16	31366612	junction	blood	10.1496
701	ENST00000563269.1	PLCG2	16	81965259	junction	blood	6.38008
702	ENST00000563526.5	CYBA	16	88717364	junction	blood	7.12998
703	ENST00000564072.1	SLCO3A1	15	92706776	junction	blood	8.74001
704	ENST00000564572.1	CNN2	19	1039063	junction	blood	5.33996
705	ENST00000564632.1	ITGAL	16	30531288	junction	blood	12.9797
706	ENST00000564707.1	AHSP	16	31539335	junction	blood	6.84993
707	ENST00000564768.1	CORO1A	16	30198544	junction	blood	6.00998
708	ENST00000564894.1	RNF166	16	88767670	junction	blood	7.89981
709	ENST00000564905.1	XPO6	16	28145162	junction	blood	12.9797
710	ENST00000565076.1	SIRPB1	20	1552366	junction	blood	5.73999
711	ENST00000565284.5	XPO6	16	28163980	junction	blood	14.8398
712	ENST00000565497.5	CORO1A	16	30195046	junction	blood	6.42001
713	ENST00000566082.1	USB1	16	58051343	junction	blood	6.82008
714	ENST00000567034.5	CORO1A	16	30198041	junction	blood	11.54
715	ENST00000567038.1	XPO6	16	28113168	junction	blood	8.97019
716	ENST00000567178.1	ITGAM	16	31339551	junction	blood	23.0907
717	ENST00000568760.5	DEF8	16	90024068	junction	blood	7.24006
718	ENST00000570106.6	SIGLEC5	19	52133552	junction	blood	40.5313
719	ENST00000570439.1	ACAP1	17	7253547	junction	blood	5.27009
720	ENST00000570473.5	TRIM25	17	54981616	junction	blood	5.32001
721	ENST00000570755.1	MMP25	16	3097548	junction	blood	31.8905
722	ENST00000571206.1	ARRB2	17	4619328	junction	blood	26.5796
723	ENST00000571220.1	ACAP1	17	7246881	junction	blood	29.1809
724	ENST00000571303.1	MLKL	16	74725175	junction	blood	5.9301
725	ENST00000571791.5	ARRB2	17	4614039	junction	blood	13.9404
726	ENST00000572418.1	P2RX1	17	3819383	junction	blood	9.94971
727	ENST00000572666.5	CORO7	16	4411362	junction	blood	7.66992
728	ENST00000572782.1	ARRB2	17	4618338	junction	blood	16.63
729	ENST00000574548.1	RNF167	17	4847933	junction	blood	6.40001
730	ENST00000575441.1	MMP25	16	3107210	junction	blood	88.5907
731	ENST00000576594.1	ACAP1	17	7250561	junction	blood	17.8806
732	ENST00000576628.1	ACAP1	17	7240106	junction	blood	20.2006
733	ENST00000576769.1	SLC43A2	17	1486498	junction	blood	5.3999
734	ENST00000578574.1	SLC16A3	17	80186982	junction	blood	7.92998
735	ENST00000581287.5	SLC16A3	17	80194107	junction	blood	11.9702
736	ENST00000581974.1	DHRS13	17	27226145	junction	blood	5.97011
737	ENST00000582174.5	FLOT2	17	27224544	junction	blood	6.46019
738	ENST00000582812.5	NDEL1	17	8316587	junction	blood	9.14981
739	ENST00000583093.5	SECTM1	17	80291576	junction	blood	7.78024
740	ENST00000583810.5	PIK3R5	17	8785105	junction	blood	8.42998
741	ENST00000584445.5	NARF	17	80439087	junction	blood	11.89
742	ENST00000585852.5	FMNL1	17	43308054	junction	blood	19.8096
743	ENST00000586080.1	R3HDM4	19	900829	junction	blood	5.15017
744	ENST00000587259.5	VMP1	17	57807378	junction	blood	10.58
745	ENST00000587265.1	CA4	17	58235488	junction	blood	5.44992
746	ENST00000587287.1	RASGRP4	19	38901755	junction	blood	6.79978
747	ENST00000587444.1	VASP	19	46029261	junction	blood	6.40978
748	ENST00000587856.1	FMNL1	17	43311567	junction	blood	22.2007
749	ENST00000588708.5	RASGRP4	19	38907692	junction	blood	24.6795
750	ENST00000589261.5	ICAM3	19	10450215	junction	blood	6.40978
751	ENST00000589911.1	FMNL1	17	43322783	junction	blood	7.99013
752	ENST00000590227.5	DNAH17	17	76445496	junction	blood	5.85007
753	ENST00000590856.1	UNC13D	17	73826659	junction	blood	6.32985
754	ENST00000590974.1	LYL1	19	13213345	junction	blood	5.47985
755	ENST00000591616.1	UNC13D	17	73831001	junction	blood	7.1201
756	ENST00000592527.1	FMNL1	17	43310664	junction	blood	7.31016
757	ENST00000594221.5	STXBP2	19	7706739	junction	blood	6.20989
758	ENST00000594696.1	PRAM1	19	8555984	junction	blood	17.6295
759	ENST00000594743.1	CD37	19	49840478	junction	blood	8.06973
760	ENST00000595046.1	MYO1F	19	8641326	junction	blood	6.89997
761	ENST00000595325.5	MYO1F	19	8642191	junction	blood	13.6601
762	ENST00000595596.1	GRAMD1A	19	35504595	junction	blood	5.52985
763	ENST00000595725.5	CD37	19	49838866	junction	blood	20.0402
764	ENST00000596937.1	MYO1F	19	8615044	junction	blood	6.20989
765	ENST00000597222.1	MYO1F	19	8604831	junction	blood	29.5206
766	ENST00000597611.7	FKBP8	19	18654719	junction	blood	9.24994
767	ENST00000598005.1	MYO1F	19	8606797	junction	blood	17.8905
768	ENST00000598201.5	SHKBP1	19	41086391	junction	blood	12.3598
769	ENST00000598529.5	MYO1F	19	8619361	junction	blood	16.0802
770	ENST00000598907.5	SHKBP1	19	41084448	junction	blood	14.7098
771	ENST00000599123.1	MYO1F	19	8620543	junction	blood	7.54023
772	ENST00000599180.2	FFAR2	19	35939281	junction	blood	24.7892
773	ENST00000599662.1	CEACAM3	19	42312968	junction	blood	9.47974
774	ENST00000599694.1	RASAL3	19	15567313	junction	blood	6.36991
775	ENST00000599716.5	SHKBP1	19	41082891	junction	blood	10.6602
776	ENST00000600463.1	IFI30	19	18286032	junction	blood	6.40978
777	ENST00000600885.1	MYO1F	19	8592222	junction	blood	5.94987
778	ENST00000601502.1	MYO1F	19	8610534	junction	blood	8.05018
779	ENST00000602101.6	RASAL3	19	15575316	junction	blood	7.16019
780	ENST00000602136.1	MYO1F	19	8612920	junction	blood	7.0099
781	ENST00000602166.1	EGLN2	19	41313179	junction	blood	5.18996
782	ENST00000602612.5	KCNAB2	1	6086505	junction	blood	5.02984
783	ENST00000605039.5	BIN2	12	51717806	junction	blood	11.0201
784	ENST00000607855.5	CD177	19	43857918	junction	blood	5.93998
785	ENST00000609870.5	CELF2	10	11207645	junction	blood	12.4096
786	ENST00000611028.2	FOLR3	11	71846814	junction	blood	11.1299
787	ENST00000614135.4	RASGRP4	19	38916709	junction	blood	8.18013
788	ENST00000614254.1	AOAH	7	36570024	junction	blood	14.3303
789	ENST00000616356.4	FCN1	9	137809615	junction	blood	16.99
790	ENST00000619100.4	SLC38A5	X	48325349	junction	blood	10.8601
791	ENST00000621510.1	AOAH	7	36554078	junction	blood	19.2705
792	ENST00000622764.1	SAP25	7	100171220	junction	blood	5.93998
