# Supplementary material for: Tissue-specific cell-free DNA degradation quantifies circulating tumor DNA burden
Source: Nat Commun. 2021 Apr 13;12:2229. doi: 10.1038/s41467-021-22463-y (PMC8044092; doi:10.1038/s41467-021-22463-y)
Supplement: Supplementary file 13 — Supplementary Data 9 [file 41467_2021_22463_MOESM13_ESM.xlsx]

## Sheet: Suppl Data 9
Gene	Transcript	Chr	Site	Region	Group	FPKMblood		Columns
SLC11A1	ENST00000465984.5	2	219246911	promoter	blood	10.54		Gene : gene name
NLRP12	ENST00000324134.10	19	54327597	promoter	blood	9.17		Transcript : transcript ID
PRTN3	ENST00000234347.9	19	840960	promoter	blood	13.78		Chr : chromosome
HMBS	ENST00000392841.1	11	118958697	promoter	blood	7.28		Site : coordinate of nucleosome-depleted site (GRCh37)
LILRB3	ENST00000460208.1	19	54721567	promoter	blood	51.15		Region : location of nucleosome-depleted site
ACSL1	ENST00000513001.5	4	185678973	junction	blood	17.65		Group : gene group based on its expression in blood and tumor
GP9	ENST00000307395.4	3	128779693	junction	blood	9.72		FPKMblood : FPKM value in normal blood. Their FPKM values in tumors of 20 cancer types are all <1.
MX2	ENST00000398632.3	21	42774561	promoter	blood	7.28
RASGRP4	ENST00000615340.4	19	38916837	promoter	blood	6.88
ATG16L2	ENST00000542481.1	11	72534940	promoter	blood	25.18
