# Supplementary material for: Tissue-specific cell-free DNA degradation quantifies circulating tumor DNA burden
Source: Nat Commun. 2021 Apr 13;12:2229. doi: 10.1038/s41467-021-22463-y (PMC8044092; doi:10.1038/s41467-021-22463-y)
Supplement: Supplementary file 14 — Supplementary Data 10 [file 41467_2021_22463_MOESM14_ESM.xlsx]

## Sheet: Suppl Data 10
Sample	Group	Expected ctDNA fractions	Observed ctDNA fraction
1279_221015-0.005	positive	0.005	0.0194403
1279_221015-0.010	positive	0.01	0.0244986
1279_221015-0.015	positive	0.015	0.0363984
1279_221015-0.020	positive	0.02	0.0361371
1279_221015-0.025	positive	0.025	0.0482076
1279_221015-0.030	positive	0.03	0.0514572
1279_221015-0.035	positive	0.035	0.0596699
1279_221015-0.040	positive	0.04	0.0721065
1279_221015-0.045	positive	0.045	0.0631328
1279_221015-0.050	positive	0.05	0.0651596
1279_221015-0.075	positive	0.075	0.0836637
1279_221015-0.100	positive	0.1	0.108426
1279_221015-0.125	positive	0.125	0.133153
1279_221015-0.150	positive	0.15	0.156605
1279_221015-0.175	positive	0.175	0.156063
1279_221015-0.200	positive	0.2	0.176968
1279_221015-0.225	positive	0.225	0.190957
1279_221015-0.250	positive	0.25	0.242119
1279_221015-0.275	positive	0.275	0.231257
1279_221015-0.300	positive	0.3	0.282058
1279_221015-0.325	positive	0.325	0.301099
1279_221015-0.350	positive	0.35	0.323679
1279_221015-0.375	positive	0.375	0.363
1279_221015-0.400	positive	0.4	0.389289
1279_221015-0.425	positive	0.425	0.418966
1279_221015-0.450	positive	0.45	0.465784
1279_221015-0.475	positive	0.475	0.47643
1279_221015-0.500	positive	0.5	0.46993
1279_241116-0.005	positive	0.005	0.0251745
1279_241116-0.010	positive	0.01	0.0143304
1279_241116-0.015	positive	0.015	0.023047
1279_241116-0.020	positive	0.02	0.0241598
1279_241116-0.025	positive	0.025	0.0385135
1279_241116-0.030	positive	0.03	0.0310289
1279_241116-0.035	positive	0.035	0.0426442
1279_241116-0.040	positive	0.04	0.0406517
1279_241116-0.045	positive	0.045	0.041767
1279_241116-0.050	positive	0.05	0.0456774
1279_241116-0.075	positive	0.075	0.0760865
1279_241116-0.100	positive	0.1	0.12755
1279_241116-0.125	positive	0.125	0.136878
1279_241116-0.150	positive	0.15	0.119882
1279_241116-0.175	positive	0.175	0.124151
1279_241116-0.200	positive	0.2	0.139441
1279_241116-0.225	positive	0.225	0.157679
1279_241116-0.250	positive	0.25	0.185998
1279_241116-0.275	positive	0.275	0.230083
1279_241116-0.300	positive	0.3	0.266589
1279_241116-0.325	positive	0.325	0.303605
1279_241116-0.350	positive	0.35	0.294641
1279_241116-0.375	positive	0.375	0.32564
1279_241116-0.400	positive	0.4	0.378813
1279_241116-0.425	positive	0.425	0.403294
1279_241116-0.450	positive	0.45	0.45911
1279_241116-0.475	positive	0.475	0.435924
1279_241116-0.490	positive	0.49	0.461092
512_051015-0.005	positive	0.005	0.0272638
512_051015-0.010	positive	0.01	0.0220573
512_051015-0.015	positive	0.015	0.0300665
512_051015-0.020	positive	0.02	0.0252024
512_051015-0.025	positive	0.025	0.0282919
512_051015-0.030	positive	0.03	0.0232574
512_051015-0.035	positive	0.035	0.0485185
512_051015-0.040	positive	0.04	0.0711664
512_051015-0.045	positive	0.045	0.0793464
512_051015-0.050	positive	0.05	0.0946806
512_051015-0.075	positive	0.075	0.126931
512_051015-0.100	positive	0.1	0.152755
512_051015-0.125	positive	0.125	0.178841
512_051015-0.150	positive	0.15	0.201752
512_051015-0.175	positive	0.175	0.209665
512_051015-0.200	positive	0.2	0.235902
512_051015-0.225	positive	0.225	0.270869
512_051015-0.250	positive	0.25	0.275924
512_051015-0.275	positive	0.275	0.273115
512_051015-0.300	positive	0.3	0.29299
512_051015-0.325	positive	0.325	0.32298
512_051015-0.350	positive	0.35	0.336364
512_051015-0.375	positive	0.375	0.372298
512_051015-0.400	positive	0.4	0.419164
512_051015-0.425	positive	0.425	0.430333
512_051015-0.450	positive	0.45	0.482526
512_051015-0.475	positive	0.475	0.489703
512_051015-0.500	positive	0.5	0.501543
512_051015-0.525	positive	0.525	0.53121
512_051015-0.550	positive	0.55	0.568308
512_051015-0.575	positive	0.575	0.598949
512_051015-0.600	positive	0.6	0.602753
512_051015-0.614	positive	0.614	0.5969
512_130114-0.005	positive	0.005	0.0307504
512_130114-0.010	positive	0.01	0.0283298
512_130114-0.015	positive	0.015	0.0117515
512_130114-0.020	positive	0.02	0
512_130114-0.025	positive	0.025	0.0167113
512_130114-0.030	positive	0.03	0.028336
512_130114-0.035	positive	0.035	0.0565091
512_130114-0.040	positive	0.04	0.0615649
512_130114-0.045	positive	0.045	0.0453686
512_130114-0.050	positive	0.05	0.0397585
512_130114-0.075	positive	0.075	0.0773915
512_130114-0.100	positive	0.1	0.0892551
512_130114-0.125	positive	0.125	0.154093
512_130114-0.150	positive	0.15	0.189103
512_130114-0.175	positive	0.175	0.198801
512_130114-0.200	positive	0.2	0.222203
512_130114-0.225	positive	0.225	0.282418
512_130114-0.250	positive	0.25	0.352254
512_130114-0.275	positive	0.275	0.387126
512_130114-0.300	positive	0.3	0.411876
512_130114-0.325	positive	0.325	0.490794
512_130114-0.350	positive	0.35	0.509868
512_130114-0.375	positive	0.375	0.550189
512_130114-0.394	positive	0.394	0.596649
D19-0.005	positive	0.005	0.0226364
D19-0.010	positive	0.01	0.0231983
D19-0.015	positive	0.015	0.0205416
D19-0.020	positive	0.02	0.0316167
D19-0.025	positive	0.025	0.0438047
D19-0.030	positive	0.03	0.0457906
D19-0.035	positive	0.035	0.0525325
D19-0.040	positive	0.04	0.0458325
D19-0.045	positive	0.045	0.0404907
D19-0.050	positive	0.05	0.0400115
D19-0.075	positive	0.075	0.0744607
D19-0.100	positive	0.1	0.11315
D19-0.125	positive	0.125	0.127539
D19-0.150	positive	0.15	0.147132
D19-0.175	positive	0.175	0.17506
D19-0.200	positive	0.2	0.187047
D19-0.225	positive	0.225	0.198388
D19-0.250	positive	0.25	0.216186
D19-0.275	positive	0.275	0.224088
D19-0.300	positive	0.3	0.236153
D19-0.325	positive	0.325	0.253031
D19-0.350	positive	0.35	0.307778
D19-0.375	positive	0.375	0.310344
D19-0.400	positive	0.4	0.327663
D19-0.425	positive	0.425	0.347249
D19-0.450	positive	0.45	0.37866
D19-0.475	positive	0.475	0.391877
D19-0.500	positive	0.5	0.415628
D19-0.525	positive	0.525	0.432688
D19-0.550	positive	0.55	0.463981
D19-0.575	positive	0.575	0.479767
D19-0.600	positive	0.6	0.515414
D19-0.625	positive	0.625	0.540598
D19-0.650	positive	0.65	0.535856
D19-0.675	positive	0.675	0.538786
D19-0.700	positive	0.7	0.545742
D19-0.725	positive	0.725	0.563399
D19-0.7363	positive	0.7363	0.555419
E2c-0.005	positive	0.005	0.00330494
E2c-0.010	positive	0.01	0.00412315
E2c-0.015	positive	0.015	0.0371108
E2c-0.020	positive	0.02	0.050003
E2c-0.025	positive	0.025	0.0739903
E2c-0.030	positive	0.03	0.0814501
E2c-0.035	positive	0.035	0.0885171
E2c-0.040	positive	0.04	0.0858727
E2c-0.045	positive	0.045	0.0960972
E2c-0.050	positive	0.05	0.120257
E2c-0.075	positive	0.075	0.133277
E2c-0.100	positive	0.1	0.15246
E2c-0.125	positive	0.125	0.167631
E2c-0.150	positive	0.15	0.178261
E2c-0.175	positive	0.175	0.213648
E2c-0.200	positive	0.2	0.213835
E2c-0.225	positive	0.225	0.25395
E2c-0.250	positive	0.25	0.330467
E2c-0.275	positive	0.275	0.397905
E2c-0.300	positive	0.3	0.442188
E2c-0.325	positive	0.325	0.486823
E2c-0.350	positive	0.35	0.534121
E2c-0.375	positive	0.375	0.579984
E2c-0.400	positive	0.4	0.574678
E2c-0.4122	positive	0.4122	0.570279
E6c-0.005	positive	0.005	0.0165498
E6c-0.010	positive	0.01	0.0221202
E6c-0.015	positive	0.015	0.0206402
E6c-0.020	positive	0.02	0.0394958
E6c-0.025	positive	0.025	0.0451473
E6c-0.030	positive	0.03	0.0588759
E6c-0.035	positive	0.035	0.0643241
E6c-0.040	positive	0.04	0.0687307
E6c-0.045	positive	0.045	0.0750461
E6c-0.050	positive	0.05	0.0744074
E6c-0.075	positive	0.075	0.118533
E6c-0.100	positive	0.1	0.127466
E6c-0.125	positive	0.125	0.178705
E6c-0.150	positive	0.15	0.200774
E6c-0.175	positive	0.175	0.217865
E6c-0.200	positive	0.2	0.237425
E6c-0.225	positive	0.225	0.256967
E6c-0.250	positive	0.25	0.311089
E6c-0.275	positive	0.275	0.320416
E6c-0.300	positive	0.3	0.37057
E6c-0.325	positive	0.325	0.448124
E6c-0.350	positive	0.35	0.45778
E6c-0.375	positive	0.375	0.492003
E6c-0.400	positive	0.4	0.516771
E6c-0.425	positive	0.425	0.52725
E6c-0.450	positive	0.45	0.564801
E6c-0.475	positive	0.475	0.57235
E6c-0.500	positive	0.5	0.609145
E6c-0.525	positive	0.525	0.603101
E6c-0.5386	positive	0.5386	0.589585
sub-healthy-1	negative	0	0.0186726
sub-healthy-2	negative	0	0.0122457
sub-healthy-3	negative	0	0.0192739
sub-healthy-4	negative	0	0.0179233
sub-healthy-5	negative	0	0.00404349
sub-healthy-6	negative	0	0.01875
sub-healthy-7	negative	0	0.0155272
sub-healthy-8	negative	0	0.0157152
sub-healthy-9	negative	0	0.0150797
sub-healthy-10	negative	0	0.0148348
sub-healthy-11	negative	0	0.00985425
sub-healthy-12	negative	0	0.0240923
sub-healthy-13	negative	0	0.0135578
sub-healthy-14	negative	0	0.0128663
sub-healthy-15	negative	0	0.00199434
sub-healthy-16	negative	0	0.00500158
sub-healthy-17	negative	0	0.0127777
sub-healthy-18	negative	0	0.00872527
sub-healthy-19	negative	0	0.00836716
sub-healthy-20	negative	0	0.0011514
sub-healthy-21	negative	0	0.0067024
sub-healthy-22	negative	0	0.0218401
sub-healthy-23	negative	0	0.0208275
sub-healthy-24	negative	0	0.0138355
sub-healthy-25	negative	0	0.0226893
sub-healthy-26	negative	0	0.00788908
sub-healthy-27	negative	0	0.0177758
sub-healthy-28	negative	0	0.0261781
sub-healthy-29	negative	0	0.0157406
sub-healthy-30	negative	0	0.0194644
sub-healthy-31	negative	0	0.00750434
sub-healthy-32	negative	0	0.00114331
sub-healthy-33	negative	0	0.0113609
sub-healthy-34	negative	0	0.00449105
sub-healthy-35	negative	0	0.0142714
sub-healthy-36	negative	0	0.013121
sub-healthy-37	negative	0	0.016837
sub-healthy-38	negative	0	0.0064692
sub-healthy-39	negative	0	0.00257136
sub-healthy-40	negative	0	0.00277395
