# Supplementary material for: Tissue-specific cell-free DNA degradation quantifies circulating tumor DNA burden
Source: Nat Commun. 2021 Apr 13;12:2229. doi: 10.1038/s41467-021-22463-y (PMC8044092; doi:10.1038/s41467-021-22463-y)
Supplement: Supplementary file 15 — Supplementary Data 11 [file 41467_2021_22463_MOESM15_ESM.xlsx]

## Sheet: CRC patients
Cancer	Patient	Site of Pri Tumor	Stage	TNM	MSI
CRC	69	Ascending Colon	IVA	T3N2aM1a	MSS
CRC	95	Rectosigmoid Colon	IVB	T3N1aM1b	MSI
CRC	1014	Tranverse Colon	IVA	T3N1bM1a	MSS
CRC	1176	Rectum	IVA	T3N0M1a	MSS
CRC	1179	Rectum	IVB	T3N2M1b	MSS
CRC	1279	Rectum	IVA	T4aN1bM1a	MSS
CRC	1429	Sigmoid	IVB	T4aN0M1b	MSS
CRC	149	Hepatic Flexure	IVA	T4aN2bM1a	MSS
CRC	1490	Sigmoid	IVB	T4aN2aM1b	not done
CRC	1531	Sigmoid	IVA	TXNXM1a	not done
CRC	330	Low Rectum	IIIC	T3N2bM0	not done
CRC	357	Rectum	IVA	T3N2bM1a	MSS
CRC	375	Lower rectum	IIIB	T3N1bM0	MSS
CRC	386	Sigmoid colon	IVA	T3N1bM1a	MSS
CRC	476	Sigmoid colon	IVB	T4bN2aM1b	MSS
CRC	512	Descending Colon	IVA	TxNxM1	not done
CRC	519	Rectosigmoid junction	IVA	T4bN2aM1a	MSS
CRC	571	Sigmoid	IIIC	T3N2bM0	MSS
CRC	575	Rectosigmoid Colon	IVA	TXNXM1a	not done
CRC	592	Sigmoid Colon	IIIC	T4bN1bM0	MSS
CRC	741	Sigmoid Colon	IIA	T3N0M0	MSS
CRC	809	Rectosigmoid junction	IVB	T4bN2aM1b	MSS
CRC	834	Rectum	IIA	T3N0M0	MSI
CRC	836	Descending Colon	IIIC	T3N2bM0	MSS
CRC	897	Descending Colon	IIIC	T4aN2bM0	MSS
CRC	986	Ascending Colon	IVB	T4aN2bM1b	MSS

## Sheet: BRCA patients
Cancer	Patient	Site of Pri Tumor	Stage	ER	PR	HER2	Visceral Metastases
BRCA	D14	Breast	IV	+	+	+	Y
BRCA	D23	Breast	IV	+	-	-	Y
BRCA	D7	Breast	IV	-	-	+	Y
BRCA	D9	Breast	IV	-	-	+	Y
BRCA	E10c	Breast	IV	+	-	+	Y
BRCA	E7c	Breast	IV	+	-	-	Y
BRCA	E8c	Breast	IV	+	-	+	Y
BRCA	D19	Breast	IV	-	-	-	Y
BRCA	E2c	Breast	III	+	+	-	N
BRCA	E6c	Breast	IV	+	+	-	Y
