# Supplementary material for: Tissue-specific cell-free DNA degradation quantifies circulating tumor DNA burden
Source: Nat Commun. 2021 Apr 13;12:2229. doi: 10.1038/s41467-021-22463-y (PMC8044092; doi:10.1038/s41467-021-22463-y)
Supplement: Supplementary file 16 — Supplementary Data 12 [file 41467_2021_22463_MOESM16_ESM.xlsx]

## Sheet: Suppl Data 12
chr	start	end
chr1	11106604	11107500
chr1	11108180	11108286
chr1	11109289	11109370
chr1	11109648	11109729
chr1	11112851	11112917
chr1	11114317	11114453
chr1	11114812	11114887
chr1	11115395	11115468
chr1	11117003	11117086
chr1	11121245	11121368
chr1	11121978	11122126
chr1	11124497	11124633
chr1	11126621	11126796
chr1	11127009	11127144
chr1	11127623	11127806
chr1	11128003	11128126
chr1	11128453	11128552
chr1	11128854	11128951
chr1	11129737	11129838
chr1	11130528	11130777
chr1	11133079	11133197
chr1	11134350	11134466
chr1	11139303	11139435
chr1	11139528	11139658
chr1	11144647	11144755
chr1	11144967	11145045
chr1	11146675	11146791
chr1	11150125	11150226
chr1	11157151	11157291
chr1	11167441	11167517
chr1	11199257	11199403
chr1	11199540	11199703
chr1	11204560	11204703
chr1	11209311	11209458
chr1	11210813	11210906
chr1	11212311	11212474
chr1	11212795	11212908
chr1	11213398	11213566
chr1	11216147	11216234
chr1	11228667	11228918
chr1	11230924	11231054
chr1	11231299	11231434
chr1	11232435	11232528
chr1	11233397	11233487
chr1	11234142	11234265
chr1	11237842	11238048
chr1	11238401	11238617
chr1	11240302	11240547
chr1	11241552	11241681
chr1	11243113	11243300
chr1	11247624	11247733
chr1	11247818	11248094
chr1	11253838	11253973
chr1	11255991	11256192
chr1	11256284	11256302
chr1	11256932	11257165
chr1	11258484	11258593
chr1	11259247	11259415
chr1	26696403	26697540
chr1	26729650	26729863
chr1	26731151	26731604
chr1	26732675	26732792
chr1	26760855	26761096
chr1	26761383	26761473
chr1	26762151	26762319
chr1	26762972	26763285
chr1	26766220	26766366
chr1	26766456	26766566
chr1	26767789	26767999
chr1	26771118	26771326
chr1	26772499	26772632
chr1	26772811	26772987
chr1	26773345	26773496
chr1	26773579	26773717
chr1	26773801	26773898
chr1	26774328	26775220
chr1	26775576	26775707
chr1	26779022	26780756
chr1	43337848	43337927
chr1	43338098	43338231
chr1	43338541	43338720
chr1	43339270	43339569
chr1	43339963	43340126
chr1	43340386	43340513
chr1	43346444	43346629
chr1	43346791	43346934
chr1	43348842	43349002
chr1	43349262	43349359
chr1	43352215	43352303
chr1	43352517	43352772
chr1	64834561	64834657
chr1	64835395	64835506
chr1	64836097	64836215
chr1	64837931	64838104
chr1	64838464	64838589
chr1	64839602	64839795
chr1	64841244	64841339
chr1	64841450	64841601
chr1	64844063	64844215
chr1	64844753	64844889
chr1	64845512	64845640
chr1	64846648	64846736
chr1	64847531	64847675
chr1	64850803	64850910
chr1	64855508	64855698
chr1	64857655	64857779
chr1	64860104	64860262
chr1	64864786	64864972
chr1	64866865	64867208
chr1	64869310	64869474
chr1	64873369	64873523
chr1	64879024	64879148
chr1	64883276	64883475
chr1	64886258	64886341
chr1	113391033	113391349
chr1	113549514	113549631
chr1	113580541	113580661
chr1	113585386	113585596
chr1	113590483	113590658
chr1	113594480	113594560
chr1	113614600	113614658
chr1	113618531	113618606
chr1	113619735	113619830
chr1	113622805	113622994
chr1	113641910	113642516
chr1	113643742	113643774
chr1	113646485	113646642
chr1	113649236	113649328
chr1	113651013	113651206
chr1	113653829	113654018
chr1	113659079	113659265
chr1	113671733	113671836
chr1	113672614	113672741
chr1	113673321	113673465
chr1	113681197	113681336
chr1	113682211	113684014
chr1	114708534	114708654
chr1	114709568	114709728
chr1	114713799	114713978
chr1	114716049	114716160
chr1	162711291	162711300
chr1	162719036	162719145
chr1	162719190	162719214
chr1	162741585	162741712
chr1	162753094	162753197
chr1	162754623	162754855
chr1	162755155	162755303
chr1	162755663	162755769
chr1	162759795	162759979
chr1	162761210	162761454
chr1	162766000	162766063
chr1	162767228	162767359
chr1	162770301	162770512
chr1	162772023	162772247
chr1	162773468	162773596
chr1	162775651	162775843
chr1	162776135	162776370
chr1	162778579	162778729
chr1	162780111	162780246
chr1	204525327	204525346
chr1	204525483	204525596
chr1	204526359	204526434
chr1	204530683	204530817
chr1	204532190	204532246
chr1	204537429	204537497
chr1	204538208	204538308
chr1	204542783	204542944
chr1	204544534	204544684
chr1	204546796	204546877
chr1	204549112	204549682
chr10	8055655	8055896
chr10	8058304	8058841
chr10	8063992	8064138
chr10	8069472	8069598
chr10	8073738	8074023
chr10	43077258	43077331
chr10	43100458	43100722
chr10	43102341	43102629
chr10	43104951	43105193
chr10	43106375	43106571
chr10	43109030	43109230
chr10	43111206	43111465
chr10	43112098	43112224
chr10	43112852	43112963
chr10	43113555	43113675
chr10	43114479	43114736
chr10	43116583	43116731
chr10	43118372	43118480
chr10	43119530	43119745
chr10	43120080	43120203
chr10	43121945	43122016
chr10	43123670	43123808
chr10	43124882	43124982
chr10	43126574	43127504
chr10	43128111	43128269
chr10	87864468	87864547
chr10	87894024	87894109
chr10	87925512	87925557
chr10	87931045	87931089
chr10	87933012	87933251
chr10	87952117	87952259
chr10	87957852	87958019
chr10	87960893	87961118
chr10	87965286	87965472
chr10	121479580	121480021
chr10	121481850	121482177
chr10	121483697	121483803
chr10	121485394	121485532
chr10	121487353	121487424
chr10	121487990	121488113
chr10	121496531	121496722
chr10	121498494	121498605
chr10	121500825	121500947
chr10	121503789	121503941
chr10	121515116	121515319
chr10	121517318	121517463
chr10	121518681	121518829
chr10	121519978	121520169
chr10	121538591	121538715
chr10	121551289	121551459
chr10	121564501	121564579
chr10	121565437	121565704
chr10	121593708	121593817
chr11	532588	532755
chr11	533276	533358
chr11	533452	533612
chr11	533765	533944
chr11	534211	534322
chr11	108227624	108227696
chr11	108227775	108227888
chr11	108229177	108229323
chr11	108235669	108235834
chr11	108243952	108244118
chr11	108244787	108245026
chr11	108246543	108246560
chr11	108246963	108247127
chr11	108248932	108249102
chr11	108250700	108251072
chr11	108251836	108252031
chr11	108252816	108252912
chr11	108253813	108254039
chr11	108256214	108256340
chr11	108257480	108257606
chr11	108258985	108259075
chr11	108267170	108267342
chr11	108268409	108268609
chr11	108271063	108271146
chr11	108271250	108271406
chr11	108272531	108272607
chr11	108272721	108272852
chr11	108279490	108279608
chr11	108280994	108281168
chr11	108282709	108282879
chr11	108284226	108284473
chr11	108287599	108287715
chr11	108288976	108289103
chr11	108289601	108289801
chr11	108292618	108292793
chr11	108293312	108293477
chr11	108294926	108295059
chr11	108297286	108297382
chr11	108299713	108299885
chr11	108301647	108301789
chr11	108302852	108303029
chr11	108304674	108304852
chr11	108307896	108307984
chr11	108310159	108310315
chr11	108312410	108312498
chr11	108315822	108315911
chr11	108316010	108316113
chr11	108317372	108317521
chr11	108319953	108320058
chr11	108321300	108321420
chr11	108325309	108325544
chr11	108326057	108326225
chr11	108327644	108327758
chr11	108329020	108329238
chr11	108330213	108330421
chr11	108331443	108331557
chr11	108331878	108332037
chr11	108332761	108332900
chr11	108333885	108333968
chr11	108334968	108335109
chr11	108335844	108335961
chr11	108343221	108343371
chr11	108345742	108345908
chr11	108347278	108347365
chr11	108353765	108353880
chr11	108354810	108354874
chr11	108365081	108365218
chr11	108365324	108365508
chr11	118898414	118899508
chr11	118899916	118900198
chr11	118900618	118902908
chr11	118902989	118903074
chr11	118903235	118903452
chr11	118907482	118907602
chr11	118908269	118908655
chr11	118909913	118909939
chr12	6570675	6570693
chr12	6570868	6571032
chr12	6573073	6573269
chr12	6577784	6577917
chr12	6578028	6578137
chr12	6578408	6578546
chr12	6578845	6578917
chr12	6581043	6581173
chr12	6581290	6581388
chr12	6581648	6581814
chr12	6582136	6582281
chr12	6582614	6582748
chr12	6582847	6582936
chr12	6583026	6583113
chr12	6583197	6583378
chr12	6587383	6587559
chr12	6587711	6587949
chr12	6588297	6588422
chr12	6591465	6591583
chr12	6591693	6591825
chr12	6591915	6592057
chr12	6592392	6592566
chr12	6592695	6592817
chr12	6593090	6593228
chr12	6593415	6593616
chr12	6594458	6594650
chr12	6595333	6595430
chr12	6596005	6596137
chr12	6597893	6598099
chr12	6598221	6598425
chr12	6599772	6600012
chr12	6600216	6600395
chr12	6600533	6600669
chr12	6600925	6601053
chr12	6601288	6601530
chr12	6601647	6601766
chr12	6601959	6602175
chr12	6602375	6602497
chr12	6606273	6606373
chr12	12717839	12718314
chr12	12718824	12718946
chr12	25209510	25209911
chr12	25215149	25215560
chr12	25225613	25225773
chr12	25227233	25227412
chr12	25245273	25245395
chr12	56080300	56080382
chr12	56080300	56080382
chr12	56083750	56083902
chr12	56083750	56083902
chr12	56084994	56085617
chr12	56084994	56085617
chr12	56086530	56086656
chr12	56086530	56086656
chr12	56087576	56087642
chr12	56087576	56087642
chr12	56087794	56087913
chr12	56087794	56087913
chr12	56088020	56088162
chr12	56088020	56088162
chr12	56088542	56088656
chr12	56088542	56088656
chr12	56088747	56088868
chr12	56088747	56088868
chr12	56092746	56092820
chr12	56092746	56092820
chr12	56092985	56093076
chr12	56092985	56093076
chr12	56093344	56093550
chr12	56093344	56093550
chr12	56093763	56093896
chr12	56093763	56093896
chr12	56094098	56094189
chr12	56094098	56094189
chr12	56094401	56094556
chr12	56094401	56094556
chr12	56095256	56095310
chr12	56095256	56095310
chr12	56095664	56095806
chr12	56095664	56095806
chr12	56096502	56096622
chr12	56096502	56096622
chr12	56096747	56096846
chr12	56096747	56096846
chr12	56097044	56097230
chr12	56097044	56097230
chr12	56097784	56097940
chr12	56097784	56097940
chr12	56098499	56098575
chr12	56098499	56098575
chr12	56098758	56098905
chr12	56098758	56098905
chr12	56099647	56099745
chr12	56099647	56099745
chr12	56099837	56100029
chr12	56099837	56100029
chr12	56100173	56100245
chr12	56100173	56100245
chr12	56101060	56101361
chr12	56101060	56101361
chr12	56101528	56102055
chr12	56101528	56102055
chr12	68808477	68808491
chr12	68808949	68809086
chr12	68809207	68809292
chr12	68813553	68813628
chr12	68816811	68816945
chr12	68820324	68820374
chr12	68824362	68824430
chr12	68824554	68824651
chr12	68828770	68828931
chr12	68835828	68835984
chr12	68836671	68836749
chr12	68839273	68839849
chr12	112419111	112419125
chr12	112446275	112446398
chr12	112450317	112450512
chr12	112453194	112453387
chr12	112454563	112454680
chr12	112455949	112456063
chr12	112472943	112473040
chr12	112477650	112477730
chr12	112477856	112478015
chr12	112482073	112482205
chr12	112486474	112486923
chr12	112488442	112488510
chr12	112489023	112489175
chr12	112502143	112502256
chr12	112504694	112504764
chr12	120978768	120979094
chr12	120988832	120989032
chr12	120993519	120993706
chr12	120994163	120994405
chr12	120996261	120996413
chr12	120996540	120997166
chr12	120997473	120997665
chr12	120999267	120999627
chr12	121001064	121001192
chr12	132624696	132624810
chr12	132624904	132624994
chr12	132625644	132625770
chr12	132626116	132626317
chr12	132632314	132632508
chr12	132632663	132632795
chr12	132634185	132634378
chr12	132635891	132636024
chr12	132638013	132638139
chr12	132639124	132639298
chr12	132641646	132641851
chr12	132642176	132642397
chr12	132642505	132642729
chr12	132642819	132642996
chr12	132643223	132643330
chr12	132643406	132643560
chr12	132643836	132643977
chr12	132648928	132649072
chr12	132649305	132649515
chr12	132649676	132649889
chr12	132657135	132657258
chr12	132657348	132657429
chr12	132657867	132657970
chr12	132659294	132659509
chr12	132660968	132661164
chr12	132661526	132661684
chr12	132664003	132664148
chr12	132664369	132664462
chr12	132665301	132665450
chr12	132667502	132667648
chr12	132668355	132668502
chr12	132668634	132668737
chr12	132668810	132668939
chr12	132672214	132672322
chr12	132672626	132672839
chr12	132673163	132673277
chr12	132673574	132673707
chr12	132675397	132675517
chr12	132675734	132675820
chr12	132676093	132676204
chr12	132676545	132676653
chr12	132677362	132677443
chr12	132677577	132677719
chr12	132679496	132679651
chr12	132679953	132680046
chr12	132680177	132680222
chr12	132680606	132680687
chr12	132681137	132681279
chr12	132687253	132687315
chr13	28004051	28004174
chr13	28014451	28014557
chr13	28015156	28015256
chr13	28015589	28015701
chr13	28018466	28018589
chr13	28023349	28023477
chr13	28024860	28024943
chr13	28027087	28027241
chr13	28028177	28028288
chr13	28033886	28033991
chr13	28034081	28034214
chr13	28034300	28034407
chr13	28035494	28035673
chr13	28035934	28036043
chr13	28037184	28037288
chr13	28048274	28048443
chr13	28049383	28049537
chr13	28049634	28049774
chr13	28050094	28050222
chr13	28052544	28052674
chr13	28057346	28057462
chr13	28061866	28062069
chr13	28070490	28070612
chr13	28100467	28100510
chr13	32316460	32316527
chr13	32319076	32319325
chr13	32325075	32325184
chr13	32326100	32326150
chr13	32326241	32326282
chr13	32326498	32326613
chr13	32329442	32329492
chr13	32330918	32331030
chr13	32332271	32333387
chr13	32336264	32341196
chr13	32344557	32344653
chr13	32346826	32346896
chr13	32354897	32355325
chr13	32356427	32356609
chr13	32357741	32357929
chr13	32362522	32362693
chr13	32363178	32363533
chr13	32370401	32370557
chr13	32370955	32371100
chr13	32376669	32376791
chr13	32379316	32379515
chr13	32379749	32379913
chr13	32380006	32380145
chr13	32394688	32394933
chr13	32396897	32397044
chr13	32398161	32398770
chr13	48303912	48304049
chr13	48307279	48307406
chr13	48342598	48342714
chr13	48345079	48345199
chr13	48347824	48347863
chr13	48348955	48349023
chr13	48360016	48360127
chr13	48362814	48362957
chr13	48364893	48364971
chr13	48367493	48367603
chr13	48368526	48368604
chr13	48373404	48373492
chr13	48376917	48377034
chr13	48379593	48379650
chr13	48380052	48380084
chr13	48380164	48380241
chr13	48381246	48381443
chr13	48452992	48453111
chr13	48456203	48456349
chr13	48459687	48459833
chr13	48463730	48463835
chr13	48464997	48465111
chr13	48465204	48465368
chr13	48473359	48473390
chr13	48476700	48476843
chr13	48477354	48477404
chr13	48479997	48480071
chr14	104770340	104770420
chr14	104770744	104770847
chr14	104772364	104772452
chr14	104772877	104773092
chr14	104773250	104773379
chr14	104773454	104773580
chr14	104773911	104773980
chr14	104774937	104775003
chr14	104775075	104775207
chr14	104775651	104775799
chr14	104776658	104776770
chr14	104777568	104777740
chr14	104780087	104780216
chr14	104792597	104792643
chr15	43746539	43746706
chr15	43751588	43751758
chr15	43753823	43753902
chr15	43756648	43756766
chr15	43761423	43761531
chr15	43763076	43763206
chr15	43765449	43765566
chr15	43765886	43766012
chr15	43766727	43766910
chr15	43768488	43768597
chr15	43769517	43769646
chr15	43770249	43770329
chr15	43770522	43770580
chr15	43771104	43771218
chr15	44711541	44711613
chr15	44715417	44715719
chr15	44716328	44716342
chr15	66387347	66387427
chr15	66401862	66401947
chr15	66435026	66435237
chr15	66436745	66436892
chr15	66443279	66443357
chr15	66444655	66444707
chr15	66481754	66481879
chr15	66484989	66485191
chr15	66487227	66487292
chr15	66489214	66489276
chr15	66489717	66489763
chr15	66490501	66490615
chr15	90084265	90084353
chr15	90084815	90084908
chr15	90085000	90085098
chr15	90085274	90085387
chr15	90087111	90087263
chr15	90087438	90087575
chr15	90088358	90088502
chr15	90088586	90088747
chr15	90090478	90090644
chr15	90091552	90091644
chr15	90100575	90100690
chr15	90102275	90102390
chr16	2047821	2048065
chr16	2048586	2048753
chr16	2050399	2050486
chr16	2053341	2053452
chr16	2054295	2054440
chr16	2055401	2055519
chr16	2056195	2056244
chr16	2056643	2056769
chr16	2057104	2057178
chr16	2058746	2058873
chr16	2060669	2060813
chr16	2061870	2062008
chr16	2062496	2062600
chr16	2062971	2063053
chr16	2064271	2064427
chr16	2065518	2065635
chr16	2070455	2070578
chr16	2071509	2071616
chr16	2071783	2071934
chr16	2072240	2072363
chr16	2072848	2072983
chr16	2074199	2074389
chr16	2075798	2075892
chr16	2076067	2076257
chr16	2076490	2076585
chr16	2077597	2077726
chr16	2079031	2079196
chr16	2079275	2079428
chr16	2079556	2079669
chr16	2080164	2080377
chr16	2081594	2081798
chr16	2082435	2082504
chr16	2083694	2083816
chr16	2084227	2084715
chr16	2084950	2085026
chr16	2085229	2085322
chr16	2086192	2086379
chr16	2086731	2086871
chr16	2087862	2087941
chr16	2088047	2088139
chr16	2088226	2088325
chr16	2088445	2088610
chr16	67610832	67611613
chr16	67611950	67612121
chr16	67616744	67616878
chr16	67620696	67620817
chr16	67621441	67621591
chr16	67626554	67626715
chr16	67628369	67628552
chr16	67629397	67629533
chr16	67636689	67636851
chr16	67637687	67637872
chr16	68737415	68737463
chr16	68738296	68738411
chr16	68801669	68801893
chr16	68808423	68808567
chr16	68808692	68808848
chr16	68810196	68810341
chr16	68811683	68811859
chr16	68812134	68812263
chr16	68813312	68813495
chr16	68815514	68815759
chr16	68819279	68819425
chr16	68822000	68822225
chr16	68823398	68823626
chr16	68828173	68828304
chr16	68829653	68829797
chr16	68833289	68833499
chr17	7669608	7669690
chr17	7670608	7670715
chr17	7673206	7673339
chr17	7673534	7673608
chr17	7673700	7673837
chr17	7674180	7674290
chr17	7674858	7674971
chr17	7675052	7675493
chr17	7675993	7676272
chr17	7676381	7676594
chr17	12020886	12021001
chr17	12032265	12032298
chr17	12054888	12054991
chr17	12069723	12069849
chr17	12081355	12081530
chr17	12095574	12095694
chr17	12107789	12107909
chr17	12110374	12110426
chr17	12113232	12113360
chr17	12125293	12125371
chr17	12129138	12129287
chr17	12139838	12139884
chr17	12141146	12141260
chr17	31095309	31095369
chr17	31155982	31156126
chr17	31159009	31159093
chr17	31163185	31163376
chr17	31169890	31169997
chr17	31181421	31181489
chr17	31181709	31181785
chr17	31182507	31182665
chr17	31200421	31200595
chr17	31201036	31201159
chr17	31201410	31201485
chr17	31206239	31206371
chr17	31214450	31214585
chr17	31219004	31219118
chr17	31221849	31222764
chr17	31223443	31223567
chr17	31225094	31225250
chr17	31226434	31226684
chr17	31227217	31227291
chr17	31227522	31227606
chr17	31229024	31229465
chr17	31229834	31229974
chr17	31230259	31230382
chr17	31230841	31230925
chr17	31232072	31232189
chr17	31232699	31232881
chr17	31233001	31233213
chr17	31235610	31235772
chr17	31235917	31236021
chr17	31248983	31249119
chr17	31252937	31253000
chr17	31258343	31258502
chr17	31259031	31259129
chr17	31260368	31260515
chr17	31261710	31261857
chr17	31265228	31265339
chr17	31325819	31326252
chr17	31327498	31327839
chr17	31330295	31330498
chr17	31334837	31335031
chr17	31336332	31336473
chr17	31336634	31336914
chr17	31337367	31337582
chr17	31337818	31337880
chr17	31338024	31338139
chr17	31338703	31338805
chr17	31340504	31340645
chr17	31343008	31343135
chr17	31349119	31349251
chr17	31350182	31350318
chr17	31352256	31352414
chr17	31356459	31356582
chr17	31356959	31357090
chr17	31357268	31357369
chr17	31358479	31358622
chr17	31358968	31359015
chr17	31360486	31360703
chr17	31362287	31362364
chr17	31367224	31367278
chr17	31374012	31374155
chr17	39699559	39699587
chr17	39700000	39700311
chr17	39706987	39707141
chr17	39708320	39708534
chr17	39709317	39709452
chr17	39709812	39709881
chr17	39710085	39710201
chr17	39710339	39710481
chr17	39711927	39712047
chr17	39712321	39712448
chr17	39715285	39715359
chr17	39715445	39715536
chr17	39715739	39715939
chr17	39716300	39716433
chr17	39716514	39716605
chr17	39717319	39717480
chr17	39719786	39719834
chr17	39723318	39723457
chr17	39723537	39723660
chr17	39723911	39724010
chr17	39724725	39724911
chr17	39725048	39725204
chr17	39725326	39725402
chr17	39725706	39725853
chr17	39726561	39726659
chr17	39726814	39727003
chr17	39727294	39727547
chr17	39727688	39728044
chr17	43045677	43045802
chr17	43047642	43047703
chr17	43049120	43049194
chr17	43051062	43051117
chr17	43057051	43057135
chr17	43063332	43063373
chr17	43063873	43063951
chr17	43067607	43067695
chr17	43070927	43071238
chr17	43074330	43074521
chr17	43076487	43076614
chr17	43079333	43079399
chr17	43082403	43082575
chr17	43090943	43091032
chr17	43091434	43094860
chr17	43095845	43095922
chr17	43097243	43097289
chr17	43099774	43099880
chr17	43104121	43104261
chr17	43104867	43104956
chr17	43106455	43106533
chr17	43115725	43115779
chr17	43124016	43124096
chr17	58354942	58354986
chr17	58357467	58358823
chr17	58360148	58360251
chr17	58360782	58360944
chr17	58362543	58362648
chr17	58363274	58363406
chr17	58363525	58363600
chr17	58370910	58371033
chr17	58415325	58415577
chr17	72121391	72121822
chr17	72122718	72122972
chr17	72123542	72124387
chr18	47841826	47841950
chr18	47845339	47845484
chr18	47845662	47845800
chr18	47848474	47848687
chr18	47851273	47851327
chr18	47865058	47865133
chr18	47868322	47868457
chr18	47869242	47869436
chr18	47870474	47870564
chr18	47896520	47896803
chr18	51047046	51047295
chr18	51048685	51048860
chr18	51049294	51049324
chr18	51054780	51054993
chr18	51058124	51058244
chr18	51058339	51058456
chr18	51059865	51059916
chr18	51065422	51065606
chr18	51067018	51067187
chr18	51076637	51076776
chr18	51077306	51077419
chr18	51078255	51078467
chr18	52340787	52340878
chr18	52752053	52752374
chr18	52906043	52906328
chr18	52923706	52923857
chr18	52925233	52925370
chr18	53063304	53063459
chr18	53066045	53066166
chr18	53157355	53157512
chr18	53178961	53179116
chr18	53205215	53205364
chr18	53207678	53207817
chr18	53215547	53215597
chr18	53305577	53305719
chr18	53322046	53322157
chr18	53339712	53339907
chr18	53386042	53386138
chr18	53391654	53391887
chr18	53397307	53397446
chr18	53402785	53402893
chr18	53410451	53410646
chr18	53416123	53416156
chr18	53435143	53435209
chr18	53450499	53450662
chr18	53459231	53459458
chr18	53467893	53468010
chr18	53486796	53486958
chr18	53499297	53499510
chr18	53526616	53526759
chr18	53530563	53530653
chr19	1206913	1207203
chr19	1218416	1218500
chr19	1219323	1219413
chr19	1220372	1220505
chr19	1220580	1220717
chr19	1221212	1221340
chr19	1221948	1222006
chr19	1222984	1223172
chr19	1223637	1226446
chr19	1226453	1226663
chr19	1227592	1228082
chr19	2164184	2164265
chr19	2180712	2180756
chr19	2185854	2185929
chr19	2189731	2189795
chr19	2191011	2191240
chr19	2193688	2193783
chr19	2194514	2194577
chr19	2199883	2199939
chr19	2202699	2202779
chr19	2206728	2206797
chr19	2207573	2207680
chr19	2208934	2208976
chr19	2210399	2210510
chr19	2210620	2210855
chr19	2211098	2211212
chr19	2211750	2211842
chr19	2213538	2213640
chr19	2213848	2213986
chr19	2214470	2214596
chr19	2216280	2216765
chr19	2216954	2217090
chr19	2217771	2217918
chr19	2220107	2220222
chr19	2221975	2222559
chr19	2223280	2223486
chr19	2225387	2225452
chr19	2226182	2227127
chr19	2227736	2229792
chr19	3094651	3094787
chr19	3110148	3110333
chr19	3113329	3113484
chr19	3114943	3115072
chr19	3118923	3119053
chr19	3119205	3119359
chr19	3120988	3121179
chr19	12938679	12938770
chr19	12939133	12939235
chr19	12939427	12939631
chr19	12940052	12940147
chr19	12940242	12940452
chr19	12940540	12940654
chr19	12940743	12940887
chr19	12943536	12943629
chr19	12943712	12943913
chr19	17826742	17826910
chr19	17830107	17830218
chr19	17830502	17830620
chr19	17831227	17831400
chr19	17831673	17831798
chr19	17832518	17832708
chr19	17832789	17832929
chr19	17834570	17834721
chr19	17834851	17835003
chr19	17835082	17835215
chr19	17835923	17836051
chr19	17837128	17837213
chr19	17837931	17838063
chr19	17838262	17838390
chr19	17839476	17839663
chr19	17840229	17840341
chr19	17841388	17841546
chr19	17841639	17841762
chr19	17842315	17842610
chr19	17843026	17843172
chr19	17843379	17843491
chr19	17843776	17843900
chr19	17844233	17844430
chr19	17847945	17848061
chr19	50398851	50399053
chr19	50399370	50399484
chr19	50401777	50401924
chr19	50401998	50402124
chr19	50402204	50402373
chr19	50402453	50402535
chr19	50402611	50402741
chr19	50403052	50403219
chr19	50403492	50403597
chr19	50406181	50406322
chr19	50406406	50406517
chr19	50406982	50407174
chr19	50407326	50407415
chr19	50408706	50408901
chr19	50409121	50409235
chr19	50409518	50409666
chr19	50413425	50413521
chr19	50413741	50413879
chr19	50414814	50414990
chr19	50415437	50415590
chr19	50415723	50415826
chr19	50416395	50416528
chr19	50416609	50416723
chr19	50417044	50417097
chr19	50417171	50417269
chr19	50417841	50417947
chr2	29193223	29193922
chr2	29196769	29196860
chr2	29197541	29197676
chr2	29207170	29207272
chr2	29209785	29209878
chr2	29213983	29214081
chr2	29220705	29220835
chr2	29222343	29222408
chr2	29222516	29222607
chr2	29223341	29223528
chr2	29225460	29225565
chr2	29226921	29227074
chr2	29227573	29227672
chr2	29228883	29229066
chr2	29232303	29232448
chr2	29233564	29233696
chr2	29239679	29239830
chr2	29251104	29251267
chr2	29275098	29275227
chr2	29275401	29275496
chr2	29296887	29297057
chr2	29318303	29318404
chr2	29320750	29320882
chr2	29328349	29328481
chr2	29383731	29383859
chr2	29531914	29532116
chr2	29694849	29695014
chr2	29717577	29717697
chr2	29919992	29920659
chr2	43224318	43225752
chr2	43226264	43226315
chr2	147845152	147845207
chr2	147896300	147896508
chr2	147899457	147899567
chr2	147899743	147899898
chr2	147915190	147915334
chr2	147917282	147917426
chr2	147918446	147918592
chr2	147920229	147920344
chr2	147922972	147923111
chr2	147926030	147926161
chr2	147927079	147927274
chr2	208237078	208237169
chr2	208239070	208239233
chr2	208239862	208240003
chr2	208241993	208242145
chr2	208243426	208243604
chr2	208245318	208245424
chr2	208248368	208248660
chr2	208251429	208251551
chr2	211383614	211384060
chr2	211386852	211387150
chr2	211387944	211387992
chr2	211420440	211420611
chr2	211422006	211422104
chr2	211424154	211424301
chr2	211428407	211428483
chr2	211430944	211431100
chr2	211561902	211562088
chr2	211619176	211619275
chr2	211623921	211624044
chr2	211630461	211630594
chr2	211657753	211657828
chr2	211657949	211657994
chr2	211665322	211665477
chr2	211673163	211673257
chr2	211679051	211679184
chr2	211701966	211702166
chr2	211704103	211704194
chr2	211705317	211705391
chr2	211712049	211712176
chr2	211713534	211713648
chr2	211722392	211722534
chr2	211725075	211725194
chr2	211750638	211750704
chr2	211788024	211788159
chr2	211947429	211947616
chr2	212124751	212124903
chr2	212538448	212538530
chr20	37384153	37384403
chr20	37386074	37386174
chr20	37393894	37393993
chr20	37394173	37394277
chr20	37396161	37396311
chr20	37397698	37397854
chr20	37400114	37400294
chr20	37401601	37401678
chr20	37402434	37402588
chr20	37402748	37402880
chr20	37403170	37403379
chr20	56370157	56370340
chr20	56370484	56370659
chr20	56373407	56373556
chr20	56381432	56381571
chr20	56382984	56383176
chr20	56384269	56384324
chr20	56386256	56386533
chr20	56388155	56388197
chr20	58840106	58840886
chr20	58841342	58841875
chr20	58852980	58855333
chr20	58889124	58889353
chr20	58891370	58891865
chr20	58892109	58892209
chr20	58895611	58895684
chr20	58898940	58898985
chr20	58903527	58903585
chr20	58903671	58903791
chr20	58905382	58905480
chr20	58909161	58909216
chr20	58909349	58909423
chr20	58909520	58909579
chr20	58909683	58909804
chr20	58909950	58910081
chr20	58910333	58910401
chr20	58910682	58910829
chr22	23787169	23787262
chr22	23791755	23791894
chr22	23793558	23793688
chr22	23800943	23801135
chr22	23803294	23803422
chr22	23816769	23816936
chr22	23825224	23825415
chr22	23833571	23833703
chr22	23834140	23834180
chr22	28883766	28884066
chr22	28917388	28917481
chr22	28986622	28986639
chr22	28987075	28987201
chr22	29031584	29031631
chr22	29042494	29042569
chr22	29043298	29043430
chr22	29044779	29044890
chr22	29046715	29046883
chr22	29048388	29048491
chr22	29049196	29050948
chr22	29053578	29053622
chr22	41093004	41093098
chr22	41117186	41117821
chr22	41125863	41126040
chr22	41127486	41127748
chr22	41129889	41130003
chr22	41131387	41131633
chr22	41135812	41135906
chr22	41137652	41137790
chr22	41140139	41140257
chr22	41141047	41141222
chr22	41146738	41146816
chr22	41147836	41147946
chr22	41149037	41149175
chr22	41149760	41150198
chr22	41151832	41152012
chr22	41152205	41152350
chr22	41154994	41155113
chr22	41157168	41157408
chr22	41158411	41158500
chr22	41160641	41160722
chr22	41162722	41162779
chr22	41164052	41164130
chr22	41166598	41166666
chr22	41168448	41168599
chr22	41168720	41168867
chr22	41169502	41169616
chr22	41170405	41170571
chr22	41172498	41172663
chr22	41173622	41173784
chr22	41176246	41176528
chr22	41176772	41178956
chr3	10141847	10142187
chr3	10146513	10146636
chr3	10149786	10150367
chr3	36993547	36993663
chr3	36993768	36993890
chr3	36996618	36996709
chr3	36997155	36997300
chr3	37000954	37001053
chr3	37004400	37004474
chr3	37006990	37007063
chr3	37008813	37008905
chr3	37011819	37011862
chr3	37012010	37012099
chr3	37014431	37014544
chr3	37017505	37017599
chr3	37020309	37020463
chr3	37025636	37026007
chr3	37028783	37028932
chr3	37040185	37040294
chr3	37042267	37042331
chr3	37047518	37047683
chr3	37048516	37048609
chr3	37048903	37049017
chr3	37050485	37050653
chr3	41224068	41224081
chr3	41224525	41224753
chr3	41224953	41225207
chr3	41225333	41225572
chr3	41225659	41225861
chr3	41227207	41227352
chr3	41233340	41233444
chr3	41233528	41233867
chr3	41234138	41234297
chr3	41235723	41235843
chr3	41236348	41236499
chr3	41236587	41236709
chr3	41238015	41238076
chr3	41239133	41239342
chr3	142449428	142449602
chr3	142450465	142453233
chr3	142457603	142457755
chr3	142458957	142459111
chr3	142459226	142459383
chr3	142461939	142462090
chr3	142465096	142465240
chr3	142466323	142466533
chr3	142467933	142468068
chr3	142469336	142469569
chr3	142470085	142470183
chr3	142485139	142485282
chr3	142493131	142493311
chr3	142496360	142496520
chr3	142497012	142497192
chr3	142498596	142498774
chr3	142499626	142499718
chr3	142503361	142503453
chr3	142505138	142505303
chr3	142507930	142508109
chr3	142512259	142512470
chr3	142513500	142513638
chr3	142515394	142515515
chr3	142519668	142519784
chr3	142522727	142522841
chr3	142523992	142524199
chr3	142535079	142535205
chr3	142536107	142536201
chr3	142538481	142538625
chr3	142540903	142541034
chr3	142542664	142542757
chr3	142547724	142547910
chr3	142549478	142549673
chr3	142550131	142550302
chr3	142553226	142553398
chr3	142553639	142553740
chr3	142553824	142554015
chr3	142555876	142556139
chr3	142556382	142556575
chr3	142558623	142558776
chr3	142559250	142559441
chr3	142560262	142560454
chr3	142561242	142561421
chr3	142562231	142563109
chr3	142566120	142566261
chr3	142568062	142568154
chr3	142578645	142578704
chr3	179198825	179199177
chr3	179199689	179199899
chr3	179201289	179201540
chr3	179203543	179203789
chr3	179204502	179204588
chr3	179209594	179209700
chr3	179210185	179210338
chr3	179210430	179210565
chr3	179218209	179218334
chr3	179219195	179219277
chr3	179219570	179219735
chr3	179219948	179220052
chr3	179220985	179221157
chr3	179224080	179224187
chr3	179224699	179224821
chr3	179225961	179226040
chr3	179229271	179229442
chr3	179230003	179230121
chr3	179230224	179230376
chr3	179234093	179234364
chr4	1793934	1794043
chr4	1799253	1799523
chr4	1799746	1799812
chr4	1801366	1801536
chr4	1801619	1801743
chr4	1801834	1802025
chr4	1802913	1803064
chr4	1803691	1803836
chr4	1804329	1804520
chr4	1804823	1804969
chr4	1805354	1805476
chr4	1805558	1805669
chr4	1805749	1805940
chr4	1806050	1806173
chr4	1806256	1806327
chr4	1806545	1806683
chr4	1806828	1806934
chr4	1807115	1807262
chr4	54258768	54258817
chr4	54261094	54261412
chr4	54263666	54263927
chr4	54264918	54265049
chr4	54267288	54267460
chr4	54267551	54267741
chr4	54270632	54270748
chr4	54272393	54272520
chr4	54273536	54273730
chr4	54274530	54274625
chr4	54274840	54274973
chr4	54277387	54277492
chr4	54277895	54278006
chr4	54278361	54278515
chr4	54280315	54280482
chr4	54281580	54281978
chr4	54285370	54285486
chr4	54285840	54285963
chr4	54287429	54287541
chr4	54288798	54288898
chr4	54289008	54289114
chr4	54290312	54290554
chr4	54295124	54295272
chr4	54658014	54658081
chr4	54695511	54695781
chr4	54698283	54698565
chr4	54699629	54699766
chr4	54703720	54703892
chr4	54707097	54707287
chr4	54709423	54709539
chr4	54723583	54723698
chr4	54725856	54726050
chr4	54727217	54727324
chr4	54727415	54727542
chr4	54727822	54727927
chr4	54728010	54728121
chr4	54729334	54729485
chr4	54731327	54731419
chr4	54731870	54731998
chr4	54733069	54733192
chr4	54736497	54736609
chr4	54736720	54736820
chr4	54737174	54737280
chr4	54738428	54738557
chr4	55079940	55080163
chr4	55081955	55082041
chr4	55082535	55082635
chr4	55087606	55087758
chr4	55088867	55088973
chr4	55089373	55089473
chr4	55089690	55089802
chr4	55089955	55090078
chr4	55092616	55092714
chr4	55094801	55094955
chr4	55095576	55095665
chr4	55096228	55096342
chr4	55097661	55097766
chr4	55098136	55098272
chr4	55098696	55098803
chr4	55101896	55102028
chr4	55102361	55102508
chr4	55104642	55104984
chr4	55105831	55105940
chr4	55106686	55106810
chr4	55107736	55107893
chr4	55110402	55110566
chr4	55110653	55110768
chr4	55113303	55113481
chr4	55114125	55114265
chr4	55114873	55115042
chr4	55115280	55115411
chr4	55118603	55118800
chr4	55121096	55121190
chr4	55125226	55125293
chr4	152323088	152323149
chr4	152324183	152324394
chr4	152326005	152326231
chr4	152328207	152328389
chr4	152329671	152329785
chr4	152330731	152330868
chr4	152332595	152332719
chr4	152337801	152337936
chr4	152346929	152347071
chr4	152348673	152348801
chr4	152350041	152350124
chr4	152352469	152352958
chr4	152382188	152382512
chr4	152411159	152411872
chr5	56815573	56816055
chr5	56817055	56817116
chr5	56820391	56820816
chr5	56856599	56856750
chr5	56859714	56859915
chr5	56864733	56864934
chr5	56865339	56865456
chr5	56865828	56865977
chr5	56871909	56872031
chr5	56872640	56872722
chr5	56872824	56873005
chr5	56875031	56875310
chr5	56878979	56879101
chr5	56880710	56880802
chr5	56881082	56881272
chr5	56881569	56882866
chr5	56883526	56883679
chr5	56884663	56884826
chr5	56885931	56886063
chr5	56887377	56887520
chr5	56888225	56888357
chr5	56893530	56893680
chr5	68226675	68227009
chr5	68273389	68273482
chr5	68273938	68274013
chr5	68279601	68279733
chr5	68280527	68280729
chr5	68280926	68281006
chr5	68288423	68288751
chr5	68290638	68290834
chr5	68292258	68292361
chr5	68292567	68292729
chr5	68293100	68293199
chr5	68293302	68293483
chr5	68293708	68293834
chr5	68294535	68294678
chr5	68295147	68295324
chr5	68295419	68295488
chr5	68296170	68296341
chr5	68297411	68297601
chr5	112707717	112707882
chr5	112737858	112737925
chr5	112738331	112738460
chr5	112754872	112755025
chr5	112755074	112755094
chr5	112766325	112766410
chr5	112767188	112767390
chr5	112775628	112775737
chr5	112780789	112780903
chr5	112792445	112792529
chr5	112801278	112801383
chr5	112815494	112815593
chr5	112818965	112819344
chr5	112821895	112821991
chr5	112827107	112827247
chr5	112827928	112828006
chr5	112828855	112828972
chr5	112834950	112835165
chr5	112837552	112844126
chr5	150054068	150054224
chr5	150054321	150054430
chr5	150055236	150055336
chr5	150056025	150056137
chr5	150056218	150056341
chr5	150057286	150057384
chr5	150057503	150057592
chr5	150059699	150059862
chr5	150060861	150060972
chr5	150061490	150061595
chr5	150061722	150061849
chr5	150068214	150068330
chr5	150069872	150070063
chr5	150070181	150070302
chr5	150070455	150070571
chr5	150073300	150073493
chr5	150077275	150077435
chr5	150078111	150078248
chr5	150080051	150080336
chr5	150080766	150081024
chr5	150086378	150086427
chr5	171387948	171388006
chr5	171390050	171390130
chr5	171391304	171391424
chr5	171391705	171391799
chr5	171392709	171392816
chr5	171392913	171392978
chr5	171400152	171400210
chr5	171400838	171400925
chr5	171405301	171405403
chr5	171406396	171406734
chr5	171407699	171407774
chr5	171410526	171410565
chr5	179698372	179698603
chr5	179698928	179699102
chr5	179705678	179705852
chr5	179706257	179706331
chr5	179707131	179707190
chr5	179708238	179708380
chr5	179708977	179709059
chr5	179709872	179710065
chr5	179716104	179716294
chr5	179719667	179719781
chr5	179720403	179720560
chr5	179722803	179723019
chr5	179723659	179723779
chr5	179724656	179724783
chr5	179726679	179726759
chr5	179728590	179728644
chr6	29942553	29942626
chr6	29942756	29943026
chr6	29943267	29943543
chr6	29944121	29944397
chr6	29944499	29944616
chr6	29945058	29945091
chr6	29945233	29945281
chr6	29945450	29945455
chr6	32195436	32196421
chr6	32196924	32197072
chr6	32197298	32197594
chr6	32198420	32198559
chr6	32198648	32198730
chr6	32198925	32199145
chr6	32200830	32201006
chr6	32201116	32201500
chr6	32202075	32202599
chr6	32203769	32203882
chr6	32204136	32204389
chr6	32210751	32210936
chr6	32212473	32212627
chr6	32212823	32212911
chr6	32213134	32213252
chr6	32213687	32213840
chr6	32214109	32214255
chr6	32215225	32215385
chr6	32216944	32217067
chr6	32217152	32217266
chr6	32217994	32218108
chr6	32219591	32219786
chr6	32220128	32220284
chr6	32220404	32220641
chr6	32220755	32220878
chr6	32220977	32221325
chr6	32222510	32222806
chr6	32223004	32223086
chr6	32223855	32223928
chr6	32845578	32845785
chr6	32847067	32847204
chr6	32847512	32847675
chr6	32847918	32848092
chr6	32848651	32848840
chr6	32848989	32849118
chr6	32850319	32850517
chr6	32850943	32851149
chr6	32852108	32852239
chr6	32852387	32852502
chr6	32852594	32852782
chr6	32853038	32853816
chr6	33301759	33301771
chr6	33303571	33303989
chr6	33304126	33304217
chr6	33304295	33304638
chr6	33304987	33305387
chr6	33313216	33313477
chr6	33313692	33313864
chr6	33314003	33314041
chr6	151807912	151808364
chr6	151842596	151842793
chr6	151880654	151880771
chr6	151944172	151944508
chr6	152011655	152011794
chr6	152060990	152061124
chr6	152094384	152094568
chr6	152098731	152098966
chr7	44114784	44114945
chr7	44115294	44115396
chr7	44115765	44115893
chr7	44116114	44116272
chr7	44116429	44116510
chr7	44116816	44117015
chr7	44117132	44117247
chr7	44117618	44117742
chr7	44117942	44118064
chr7	44121833	44122459
chr7	44123178	44123508
chr7	44123510	44123570
chr7	44123612	44123657
chr7	55019277	55019365
chr7	55109722	55109958
chr7	55142285	55142437
chr7	55143304	55143488
chr7	55146605	55146740
chr7	55151293	55151362
chr7	55152545	55152664
chr7	55154010	55154152
chr7	55155829	55155946
chr7	55156532	55156659
chr7	55156758	55156951
chr7	55157662	55157753
chr7	55160138	55160338
chr7	55161498	55161631
chr7	55163732	55163823
chr7	55165279	55165437
chr7	55168522	55168635
chr7	55170306	55171045
chr7	55171174	55171213
chr7	55172845	55172957
chr7	55172982	55173124
chr7	55173920	55174043
chr7	55174721	55174820
chr7	55181292	55181478
chr7	55191718	55191874
chr7	55192765	55192841
chr7	55198716	55198863
chr7	55200315	55200413
chr7	55201187	55201355
chr7	55201734	55201782
chr7	55202516	55202625
chr7	55205255	55205617
chr7	101020135	101020217
chr7	101031119	101031221
chr7	101031600	101043819
chr7	101047983	101048115
chr7	101048844	101048972
chr7	101049323	101049382
chr7	101050483	101050635
chr7	101051612	101051681
chr7	101051802	101051962
chr7	101052985	101053147
chr7	101053338	101053436
chr7	101056193	101056270
chr7	101058002	101058044
chr7	116695756	116695799
chr7	116699070	116700284
chr7	116724099	116724164
chr7	116724771	116724847
chr7	116731667	116731859
chr7	116739949	116740084
chr7	116740851	116741025
chr7	116755354	116755515
chr7	116757436	116757539
chr7	116757637	116757774
chr7	116758458	116758620
chr7	116759336	116759490
chr7	116763049	116763268
chr7	116769644	116769791
chr7	116771497	116771654
chr7	116771848	116771989
chr7	116774880	116775111
chr7	116777388	116777469
chr7	116778775	116778957
chr7	116781987	116782097
chr7	116783303	116783469
chr7	116795654	116795791
chr7	116795886	116796124
chr7	129189151	129189482
chr7	129203383	129203589
chr7	129205202	129205412
chr7	129205609	129205782
chr7	129206149	129206369
chr7	129206463	129206587
chr7	129208758	129208851
chr7	129209288	129209397
chr7	129210362	129210548
chr7	129210964	129211113
chr7	129211635	129211770
chr7	129212023	129212451
chr7	140719333	140726516
chr7	140734011	140734770
chr7	140739811	140739946
chr7	140747365	140747447
chr7	140749286	140749418
chr7	140753274	140753393
chr7	140754186	140754233
chr7	140776911	140777088
chr7	140777990	140778075
chr7	140781575	140781693
chr7	140783020	140783157
chr7	140787547	140787584
chr7	140794307	140794467
chr7	140800361	140800481
chr7	140801411	140801560
chr7	140807959	140808062
chr7	140808891	140808995
chr7	140834608	140834872
chr7	140850110	140850212
chr7	140924565	140924756
chr7	148807645	148807706
chr7	148809070	148809155
chr7	148809309	148809390
chr7	148810332	148810414
chr7	148811624	148811720
chr7	148813958	148814137
chr7	148814913	148815039
chr7	148815505	148815546
chr7	148816683	148816778
chr7	148817221	148817391
chr7	148817876	148818117
chr7	148819595	148819687
chr7	148826453	148826632
chr7	148827163	148827266
chr7	148828739	148828880
chr7	148829727	148829848
chr7	148832633	148832750
chr7	148846469	148846598
chr7	148847181	148847305
chr7	148850453	148850470
chr7	152136831	152136924
chr7	152138795	152138904
chr7	152139185	152139259
chr7	152139674	152139791
chr7	152144712	152144881
chr7	152145152	152145295
chr7	152146598	152146735
chr7	152148032	152149152
chr7	152150899	152151007
chr7	152151441	152151581
chr7	152152704	152152954
chr7	152154009	152154146
chr7	152154266	152154445
chr7	152155909	152156057
chr7	152156204	152156346
chr7	152157760	152157925
chr7	152158856	152159072
chr7	152162116	152163826
chr7	152167145	152167378
chr7	152169185	152169249
chr7	152171263	152171342
chr7	152174130	152174242
chr7	152176190	152178010
chr7	152179833	152180126
chr7	152180710	152182594
chr7	152182973	152183156
chr7	152185557	152185631
chr7	152187261	152187476
chr7	152187714	152187847
chr7	152194008	152194128
chr7	152194228	152194261
chr7	152194439	152194568
chr7	152195521	152195569
chr7	152195906	152196011
chr7	152199278	152199459
chr7	152202933	152203064
chr7	152205105	152205225
chr7	152207299	152207428
chr7	152220522	152220735
chr7	152222000	152222066
chr7	152222572	152222682
chr7	152224014	152224179
chr7	152224434	152224616
chr7	152229922	152230027
chr7	152230219	152230321
chr7	152235816	152235933
chr7	152238706	152238826
chr7	152247901	152248620
chr7	152249875	152249953
chr7	152250852	152250966
chr7	152251938	152252090
chr7	152252545	152252715
chr7	152263015	152263130
chr7	152265037	152265209
chr7	152273704	152273867
chr7	152309965	152310075
chr7	152311797	152311946
chr7	152315137	152315338
chr7	152330600	152330742
chr7	152358586	152358675
chr7	152435625	152435786
chr8	38413627	38413804
chr8	38413917	38414023
chr8	38414151	38414289
chr8	38414558	38414629
chr8	38414778	38414901
chr8	38415869	38416060
chr8	38417305	38417416
chr8	38417869	38417991
chr8	38418227	38418373
chr8	38419532	38419735
chr8	38421796	38421941
chr8	38424508	38424699
chr8	38426121	38426245
chr8	38427920	38428093
chr8	38428345	38428435
chr8	38429681	38429948
chr8	38440305	38440373
chr8	38457355	38457534
chr8	38461095	38461106
chr9	5021987	5022213
chr9	5029782	5029906
chr9	5044402	5044520
chr9	5050685	5050831
chr9	5054562	5054884
chr9	5055668	5055788
chr9	5064882	5065040
chr9	5066677	5066789
chr9	5069021	5069208
chr9	5069924	5070052
chr9	5072491	5072626
chr9	5073697	5073785
chr9	5077452	5077580
chr9	5078305	5078444
chr9	5080228	5080380
chr9	5080532	5080683
chr9	5081724	5081861
chr9	5089673	5089863
chr9	5090445	5090570
chr9	5090738	5090911
chr9	5123003	5123121
chr9	5126332	5126446
chr9	5126683	5126791
chr9	21968228	21968242
chr9	21968469	21968771
chr9	21970901	21971208
chr9	21971328	21971400
chr9	21974403	21975133
chr9	21991594	21992480
chr9	21994138	21994454
chr9	77721322	77721513
chr9	77728513	77728667
chr9	77794462	77794592
chr9	77797519	77797648
chr9	77815615	77815770
chr9	77922160	77922345
chr9	78031099	78031235
chr9	125236591	125237154
chr9	125238140	125238308
chr9	125238589	125238827
chr9	125238940	125239331
chr9	125239420	125239533
chr9	125240171	125240309
chr9	125240675	125240907
chr9	125241004	125241126
chr9	130714319	130714455
chr9	130835443	130835525
chr9	130854063	130854237
chr9	130854800	130855096
chr9	130862762	130863035
chr9	130872128	130872213
chr9	130872859	130873037
chr9	130874867	130875052
chr9	130878414	130878567
chr9	130880067	130880157
chr9	130880499	130880664
chr9	130883968	130885683
chr9	132896234	132896754
chr9	132897183	132897345
chr9	132897422	132897610
chr9	132900714	132900837
chr9	132901588	132901699
chr9	132902604	132902787
chr9	132903650	132903817
chr9	132904410	132904454
chr9	132905580	132906139
chr9	132906730	132906835
chr9	132907300	132907370
chr9	132910570	132910692
chr9	132911001	132911113
chr9	132911452	132911568
chr9	132912281	132912457
chr9	132921362	132921436
chr9	132921818	132921973
chr9	132923347	132923492
chr9	132925586	132925739
chr9	132927200	132927304
chr9	132928766	132928946
chr9	136496070	136497558
chr9	136498898	136498996
chr9	136499111	136499259
chr9	136500551	136500847
chr9	136501747	136501913
chr9	136502000	136502088
chr9	136502271	136502488
chr9	136503181	136503330
chr9	136504672	136505104
chr9	136505309	136505881
chr9	136506526	136506639
chr9	136506715	136506973
chr9	136507304	136507437
chr9	136507954	136508139
chr9	136508231	136508385
chr9	136508869	136509071
chr9	136509732	136509961
chr9	136510652	136510805
chr9	136511151	136511271
chr9	136513020	136513134
chr9	136513391	136513537
chr9	136514509	136514702
chr9	136515289	136515400
chr9	136515482	136515716
chr9	136515980	136516094
chr9	136517271	136517385
chr9	136517751	136517937
chr9	136518136	136518292
chr9	136518590	136518824
chr9	136519442	136519565
chr9	136522849	136523188
chr9	136523716	136523979
chr9	136544023	136544102
chr9	136545725	136545786
chrX	31121832	31121930
chrX	31126641	31126673
chrX	31134101	31134194
chrX	31146290	31146414
chrX	31147274	31147518
chrX	31169442	31169601
chrX	31172347	31172413
chrX	31173538	31173604
chrX	31177931	31177970
chrX	31178194	31178805
chrX	31180369	31180481
chrX	31182737	31182904
chrX	31203960	31204118
chrX	31206581	31206667
chrX	31209497	31209699
chrX	31223046	31223121
chrX	31260954	31261016
chrX	31266809	31266907
chrX	31323597	31323658
chrX	31348555	31348634
chrX	31444480	31444627
chrX	31478105	31478374
chrX	31478982	31479103
chrX	31496787	31496944
chrX	31507280	31507453
chrX	31508207	31508298
chrX	31627672	31627862
chrX	31657989	31658144
chrX	31679374	31679586
chrX	31729630	31729748
chrX	31773959	31774192
chrX	31819974	31820083
chrX	31836717	31836819
chrX	31875187	31875373
chrX	31929595	31929745
chrX	31932079	31932227
chrX	31968338	31968514
chrX	32155370	32155469
chrX	32216915	32217063
chrX	32287528	32287701
chrX	32310081	32310276
chrX	32342099	32342282
chrX	32343133	32343286
chrX	32345942	32346080
chrX	32348405	32348528
chrX	32362787	32362958
chrX	32364581	32364710
chrX	32365019	32365199
chrX	32380509	32380680
chrX	32386309	32386465
chrX	32389500	32389674
chrX	32390070	32390181
chrX	32411751	32411913
chrX	32412018	32412254
chrX	32438240	32438390
chrX	32441179	32441314
chrX	32448455	32448638
chrX	32454661	32454832
chrX	32463438	32463594
chrX	32464585	32464699
chrX	32468497	32468710
chrX	32472163	32472309
chrX	32484918	32485099
chrX	32491276	32491518
chrX	32501754	32501842
chrX	32518007	32518131
chrX	32545158	32545334
chrX	32565701	32565881
chrX	32573529	32573637
chrX	32573744	32573846
chrX	32595756	32595876
chrX	32614302	32614453
chrX	32644131	32644313
chrX	32644963	32645152
chrX	32697869	32697998
chrX	32699111	32699293
chrX	32809492	32809611
chrX	32816467	32816640
chrX	32823294	32823387
chrX	32844782	32844860
chrX	32849727	32849820
chrX	33020138	33020200
chrX	33128062	33128428
chrX	33211281	33211556
chrX	33339258	33339265
chrX	47145446	47145516
chrX	47147356	47147498
chrX	47169314	47169498
chrX	47171027	47171258
chrX	47173127	47173197
chrX	47175018	47175092
chrX	47176499	47176586
chrX	47179102	47179163
chrX	47179318	47179495
chrX	47179879	47180040
chrX	47180211	47180309
chrX	47180418	47180506
chrX	47181214	47181401
chrX	47181506	47181646
chrX	47181748	47181866
chrX	47181950	47182042
chrX	47182161	47182326
chrX	47185054	47185204
chrX	47185301	47185367
chrX	47185441	47185630
chrX	47185715	47185790
chrX	47186064	47186171
chrX	47186257	47186387
chrX	47186473	47186599
