# Supplementary material for: Tissue-specific cell-free DNA degradation quantifies circulating tumor DNA burden
Source: Nat Commun. 2021 Apr 13;12:2229. doi: 10.1038/s41467-021-22463-y (PMC8044092; doi:10.1038/s41467-021-22463-y)
Supplement: Supplementary file 17 — Supplementary Data 13 [file 41467_2021_22463_MOESM17_ESM.xlsx]

## Sheet: Suppl Data 13
CDH1
CDKN2A
HRAS
JAK2
JAK3
NF1
NOTCH1
RB1
RET
SRC
STK11
ARID1A
ATR
AURKA
BRCA1
BRCA2
CDKN1B
DOT1L
ERBB3
ESR1
GATA3
JAK1
MAGI3
MDM2
MDM4
KMT2C
NOTCH4
TSC1
TSC2
ABL1
CSF1R
DDR2
EZH2
FLT3
GNA11
GNAQ
GNAS
HNF1A
IDH1
IDH2
KDR
MPL
NPM1
PTPN11
SMARCB1
SMO
VHL
BRAF
KRAS
NRAS
PIK3CA
PIK3R1
SMAD4
TP53
FBXW7
RNF43
APC
EGFR
ZNRF3
ATM
PTEN
CTNNB1
MLH1
ERBB2
ERBB4
FGFR1
FGFR2
MET
FGFR3
ALK
MAP2K1
MTOR
MAP2K4
MAP3K1
AKT1
PDGFRA
KIT
