# Supplementary material for: Tissue-specific cell-free DNA degradation quantifies circulating tumor DNA burden
Source: Nat Commun. 2021 Apr 13;12:2229. doi: 10.1038/s41467-021-22463-y (PMC8044092; doi:10.1038/s41467-021-22463-y)
Supplement: Supplementary file 19 — Supplementary Data 15 [file 41467_2021_22463_MOESM19_ESM.xlsx]

## Sheet: Suppl Data 15
SequenceName	Sequence
632327_26682354_Target2.1_1	TGGCATTAGGGACCCCAAATCCAGGTCTGCTCCCAGTGCCATAGGAAGCAACCAGCCCCCAACCCCCACCTGCTCTTGGGAGCTGGCCCACACCAGAAATGGACTGAGTAGACATGAGAA
632327_26682354_Target2.1_2	CTGACCCCAGCTTCCACCAATGCCGTTAAGATGCCGCCACTTGGGTGAGGGGCTCCTCCAGGTACTGCACCAAAGCCTGGGCCTGCAGAGGGAGAACAGAGATCAGTCCCGCACACAGCC
632327_26682354_Target2.1_3	CCAAGACACATGACAGGAGTTGAAGTTTATTCTTGGAAAAAACAAAGTCCCATCCTCCCCCCATTGTCTAAGAAGGTTCTTCTAGGAGGCCCCGCCCCTCCAAATGGTCATTTCTCTTTT
632327_26682354_Target2.1_4	CTACTTTCTTGGATGGGAGGAATCAGAGAAGATAGGAAGAAGCAGGCATCGCTTCTAGGATTCCTCATGTTCTGCAAGGATGGACTTCTACCCACCCCTTCACCATGACCTTCTGCGAAC
632327_26682354_Target2.1_5	AATGGTTCTTGGCAGTTACGCCAAATAGTCCTTGTCCTCACCAATGGCATGACCTCACCTAGACCCTGCTGCTCAGAACAGAGTCTTACCCACCTCATAGGCAAAACTGGGAGTGAGCTC
632327_26682354_Target2.1_6	AGACCCTCTCAAAAAAATAAAAGGCACGCACGCCCCCAAACCTGAAATGATAGACACTAACCTCTCAGGGCCTTTATATTCTCTGTGCAACACAACCCCCACCAGACCCTTGCACCTCT
632327_26682355_Target2.2_1	TGTGTAAGCACATAAACACCTGGAAGAAGAAGAAAGGGATAGCTTGTTCTAGGCTGTTAGGGGCACCCTCCCAACCCCAAGAATAGAAAAGGCACTCACTGGCCAGTCGAAGTGGTTCAT
632327_26682355_Target2.2_2	GTGTTTATGTGCTTACACAGACCCTCCCCAGATCTTGAAGCCCTTTGTAGACAAGAGGCCTTTGCTGTGAGGCCTCAGGTCCTGTACAGGGAGTAGAAGTAACCCAGACCTCCCAAAGGC
632327_26682355_Target2.2_3	ACCCAGACCTCCCAAAGGCCTTCATCTCCAGACCCTGCTCCTACACTCAGACCACTCACCCCAGCTGTCTGTTTCTGCCCCAGGTCTCTGCCTACCCAATATCCTTAAAGCAGGTCTGTA
632327_26682355_Target2.2_4	TCCTTAAAGCAGGTCTGTATAGGGAGCTACCAGCCCCCTTCCCCAGTGCCATATAAAGGAACCCATCCCAGAGAAGTGGGTAGGTTTCGAGTCCCAGCTCCACCCAAGATGAGAAACACT
632327_26682355_Target2.2_5	ACCCAAGATGAGAAACACTGCCCATCCCAGGCCCTGGGCTGTCAAGGAAGGGCAGAAGTTACTGTGGCCATGATACTCCCACAGCTCTGCATTGCAGCAGGGTGACTGGTGTTCTATCAG
632327_26682355_Target2.2_6	GTGACTGGTGTTCTATCAGCCCCTGGTCTAATATCCCTTACTCTGGTTCCCCCAGTGTACCCCCCTACCAGCTCTGAAGGAAAAGCAGGCCAAGTGGGTTTCTTCCTTTTTTTTTTTTTT
632327_26682356_Target2.3_1	CACTGAGGGCTGAGTGTGCATTGCTGGGCTTCTGGAATCTGTGGTGAGGGCCGGTCCCCCAACTAATGAGCAAGAAATAGCCCCTCAGAAACCCACTTGAGGCCAGGCGCGGTGGCTCAC
632327_26682356_Target2.3_2	GTGGGCTGTCTCTGAAGGTCCTGTCCCTTTTTCGCTTCCCCCCCGCTGGAGCTGCTTCTCCCGCTTGCGGGAGCCCAGGCTGAGAGCAGACACCCAACCTGTCGAACCTGTCTGACGTCA
632327_26682356_Target2.3_3	TCATCATCTCTCCACCCACCTGGGCCCCAGGTCTCCAGCCACCCCGCTCTTCCTGTTCTCAGCTTCCGTCCTCTCTGCTTCCTTACAGCACCCCCACCTGCCAGAGCTGATCCTCCCTAG
632327_26682356_Target2.3_4	GCTCAATGCCCTCAACCCTCAGCTCTCAAAAGATCTGGTCCTGCCCCTCCTCTCATTGGGGGTAAGGGGACTTCTGCAGCCAGAGGGATTGGGGGCCAACTCAAGGTTAGGCAGGGCCTA
632327_26682356_Target2.3_5	GAACCCAACTCACCCTTGAAGACAAAGTTATAATCTTCCTCAGTTCCATTCCCCATCTTGGCTCCGCATGGAGGGTGCAGGTGTCTTCGGGGACAGAGGCGACAAATCTGTGTGTTGGCT
632327_26682356_Target2.3_6	TTCTGAAGGAATGAGGAGCCCCAGGAGGTCTTGGTAAGAGATAAAAAAACAGGAGGGGGCCCTCTCTGGCTCTATTCAATCTCTTTCTGGGTCTCTCAGGCTTCCTCTTGCTTCAGGGAA
632327_26682356_Target2.3_7	TAACTCAGCACTCTTAAGGAGGAATCAACATCATTATTTACCACAGTAGAGCATACTCAGAAGCTCCCTGACTTTTGCCCCTGCAACCAGACCCTCCCCCACTCCCTGCAGCTTTCTTTC
632327_26682356_Target2.3_8	TTAGGCTCCTCTGCCCCGTTCCTAATAGAAACCCAAATCCCTGGTGTCAGCCAGTGCAGCACAAGAGATGGAGGTCAGACTTCAGAAAGGACTTCCCTCTTTTATTTTTTTTTCTGAGA
632327_26682357_Target2.4_1	ATGAGCCACCACACCCGGCCAGGACTTCTCTCTTGAGAAGAAAGGGAAACCAGCAAACAAGAGGAAGAAAGTCATCTTTTCTGGGCAGGTGTACAGGGAACGAGAGAAAGGAGAGACACA
632327_26682357_Target2.4_2	CAGACGAGGCTACAACCCTAGGAGTCCTCTGGATTCTATCAGACTCTGCAGCAAATTCATGATATTTTCTGTCTTCCCTATGTATTTATTGCCCCACCCTATAATGGGATGTGTCTCTCC
632327_26682357_Target2.4_3	AGCCTCGTCTGCCTGGCCCTTGGCTGACTCACTGGACCTGCATACCAGGCACTGGGCTCAACTTTGCTGTCCCTGGAAGCATGCATGTATCTTTCTAGCCCCTGTGTTTGGTGCCTTTGC
632327_26682357_Target2.4_4	GGTGCCTTTGCTGTTTTCCAACCCCACCTTCATACTTCCTTTAGGGCAGGGTGGACTCTCCAGCCACCCTACCCCAATGCCTCTCCCAACCTCAGCCCGGCCCCTCCCTTGAGCTGGGAC
632327_26682357_Target2.4_5	AATGGTAGTTCCTCATATTATTGCCCCAGACTATTGCTAACCCTTTCCTTCCTGGAAAAGATGCCAGTAGTACAGGTTCCCCAGCTCAAGGGCGGGTTCTGGAGTGAGAGTCCCAGCTCA
632327_26682358_Target2.5_1	TCCCCTACTGGGCACATCTCCCTCATCCCTCTCAGTGGGTGGGCTCTCAGCCCTAGCGTCATACCACAAAGGTGCTTAGGGCAAGGGAATTGAAGTCAGACTTTGTGGCCTTTTGTAAAC
632327_26682358_Target2.5_2	GTGTGTATATGTGTGTGTGTGTTCCTGCCTCTCCCCTACTGGGCACATCTCCCTCATCCCTCTCAGTGGGTGGGCTCTCAGCCCTAGCGTCATACCACAAAGGTGCTTAGGGCAAGGGAA
632327_26682359_Target2.6_1	CACACACGCATACACACACATCCTCTTACCCACACATATCCATATTATTTCCAGCTTTTCCATACTGTCCTATGCAAATAAGGAATGTTTAAATATATATTTTTTATTTTTATTTTTTGA
632327_26682360_Target4.1_1	CCAGGACCAAGTGGGGTGATCAGGACCCCTCCAGGTGGGTCCCGGGTGCGGATGGCCAGTTGGGCGCATGCTTATTGGGCCTGCATCCGTTGGCCACGGAGGCTCTTTGGGACAAGCAAA
632327_26682360_Target4.1_2	GGCCACCCTGTTGTTGTGGGAGTATTAGGGGAAGTTGCCACTAAGGCTGGCAGGTCCTGGAGTTCCACCCAGGATGGGGACATGGGGGAGGGAAGAGGAGGTGCCCCTCAGAGCCTGAGG
632327_26682360_Target4.1_3	GGATAGGAGCCATGCTCCCCTGGGGTGGCTCTGGAACGTGGGCCCCGTGCACAGGCTATGTAGTCTGCTCACACCCTTGCTGCCTGCCACCCGGGCACCCAGGACTTGAGCCCAGACCCT
632327_26682360_Target4.1_4	GCCACCCCACAGGTGGCTTTTTATTCCCTCCTGCTGCTGAGTGTCACGCGTGGGGCTGAGGGCCTGCACGCCTTCCCGGCCTCATCCTCTCCGACGATTCACGCCCTCCTAAGGCTGGCA
632327_26682360_Target4.1_5	CACTGCCAAGGGCTCCCCGACACAAGCACAGAGCACAGCCTGGCCTTGGCTGCAGCACCACAGCAGATGCCTTTATGCCCAGGGCCAGCTATGGGCTGAAAGCACACCCCAGTCCTCACT
632327_26682360_Target4.1_6	TCCGCACTGTCTGTGGGGTGTTTTGGGTTGCAGGTTCCATGTCCTGAAGCAGGAGAGCCCTCCCCATGCCACCTCCTCTGCCCAGCCTCTTAGGGACAGTGCCTGGGATGCCCTGGCTGG
632327_26682360_Target4.1_7	CAGCCTCACACCGAGCTCTCTGCCAAAACCCCGGATCACAAGCATGAGCTCCAGCAGGTCCGCTTGAGTGAACACCGCTGATCCTGCCTGCAGGGGTATAGGCCTGGGGCCTGCCAGCCG
632327_26682360_Target4.1_8	TTCTAGCCTGGGGCAGAAGTAGGGTGGAGGGGTGGGTCTAGCCTCCTTGATGACACAGTTGGGGTTGGAGGTGGGGGCTACCCCTATTCTGGGCCTGGTGCTGTCCCTGAAGTCAGGGGT
632327_26682360_Target4.1_9	TGTAGAGGTGGGAGGAAGTCAGGGAAGCAAGACACAGGTGGAGCCAGGGCCTCTCCTGTGCTCGGAGGGCCAGGAAGGGCCTGACAGAGGGCAGAGCCCCACCCTCTTACACGGAGACCA
632327_26682360_Target4.1_10	AGGAGGCAGTTTTGGAGTCAGAGGTGAAGTGTGGGGAGTGGGATTGGGTGATAGGGAAGTTTCTCCAGCAAAGACACTGGGCAAGCCTCTTCCTTGGCCCCCAGATAAAGGGCTGCAGGG
632327_26682360_Target4.1_11	CCCTTTTCTTCTGAGCCTGGACAACTCCTTCCCTTGCCCCCAGGAGCCCACAGCCGGCTAAACCAACTGGTCAGCTAGAACCAACCAGCAGGGGAGGTGCGCTCCAGGGGGGCTTCTAAG
632327_26682360_Target4.1_12	TGGTAGGACCTCCTAAAGGGACAGCAGATGCCAGGAGAGGGCCGCAAAGGCACAGCGTTGGAACCAGAGGGTTCCTACCAAGTTGACAACTCCAAAAGAGCATGGTGGTCCCCCAAGGAC
632327_26682360_Target4.1_13	ACAGAGAGACAGTCAGTTGTCCTCAGAATTGGATCCAGAACCTCGTCTTCTGGCATGGCCCCCCAGTGCAGCACCACATGTGGCCTCCGAATTCCCAGTCTGGGATTGGGGGAGCTCTG
632327_26682361_Target4.2_1	TGGCCCCAGGTCTAGGCGAGGGATGGAAATAAGGACAGTGCCACTAGGGCCTCCTGTCTGTACAGGAGGGGCCCTGAGACAGCTCCTCAAACCCCTTTCCCATTATACGGATGGTGCAGA
632327_26682361_Target4.2_2	GGCCATGGTACCAGTACACAGTGCTCACCCTCCTGCTCAGACAAACAGTAACGGCCAGAAGCTCCAAGCCTCCTGCCCCAGCCCAAGGTGACTTTCCTGGCAGAACCTGGGACTGCCCTG
632327_26682361_Target4.2_3	CCCTGCCCTGCCCTGCCTCCACCCAGCTCCCGGGCAAGCAGTGCCAGGAGGAAGTGTCAGCAGCTCCTCCCCAAAGCTCTTTTCCCCACAGCCCCGCCACCCCCGTACCTGGGCCCCGAT
632327_26682361_Target4.2_4	CCCATCGCCCTGGGCCGGGACACGCCCCCTCTTGTGCCCATTCCTTTCCCTCGGTGGAGAGTTGGGTGGTGGGGGCTGGCCGGCCTGTGAGAGCAGGTGTCGGGGTGCCTGGAGAATCGG
632327_26682361_Target4.2_5	TCCCTCCTGAGAGTCCCTGGTTTCCTTTCCCACACCCCTCCCGGGGCCCGCCGCAGCTTTGGTCACCTTCTCAGAATGACCATGGGTTGATCTCTTCTTTGCTAGTGAGATGTTTCCCAT
632327_26682361_Target4.2_6	AGGGAACGGGAGCCTTGTGGTAGAAAAGGAGCTGCTGTCCCCGATCTGGAACTCGAAACCCCAACATCTTCCAGGCCGTAAGCCCCTCACCCCGCACCCCTAGGCAAATCTCCGCTTTCC
632327_26682361_Target4.2_7	TTTCCCAACTCCCTCACCTCGGTCCAGCGATCAGCCTCTCGGACCCTCGAGAGGGAGCTCCGACCCTGCTCTAGCTCTTGCGGGTCCCCCAACCATGGACTCCAAAGCCTTCATGTCCAC
632327_26682361_Target4.2_8	CGCCGCGGGCTTTGCAGCCCCGCACGCCGAGCGCCGGTGGAAGCCGGGTCCTGGCCACAGGAGTCCTAGCCGCACGCGAGTGTCGCGGGAGGGGGCCAGGGCCGGGTTCTGCAGTGTGGA
632327_26682361_Target4.2_9	CGGCGCGCCCGCCCCCACTCCCGCTCCGCTCCCGGAACCCCGCGCCGGCGGCCGGAGTGAATCATTAACTGGAGCCGGGTGCTCCGGCTGCGCAGCCTTCCCCGCTGGCGCCACGCACTT
632327_26682361_Target4.2_10	CACTTGCCCGCCCGGCCTCGGTCCCCCGGAGCTCCTCCCTCTCCGGGAGCCGGTGGGCAGTCCCCACGCCACACCAGCCGGACCACCCGCCAGAGGCTCAACGGCCCCTCCTCGCAG
632327_26682362_Target4.3_1	GCGTTGGCGGGGCCGGGCGCGGGGGCCGCCAGCCGGTAGGAGGGTTCCTGTGTCGGGAAAGTGGCTGGCGGGGCCCGCGCTCCCCGGCCGACGGCCGCCTGCTGTGTCACCTTGGGCCTC
632327_26682362_Target4.3_2	GGCCCCGCCAACGCACCCGAGGCGCACAGGCTCCGGAGCCCCCGCGGTTCCTGCCTCCCGGCTTCCCGGCCAGGGCAGAAGGAGATCCCAGGGCCGCGGACCCCGGCCGGCGGTTCCCAG
632327_26682362_Target4.3_3	CCGGCGGTTCCCAGGCCCCGCAGGTCCGGCAGGAAATGCCGCTCGCTTAACCCCTTCCAGCCCGCTGCCGCCTCCAAGCCCGTACGCGGCCCGGCCCCACCTGGCGCCCTCACCAGGTGG
632327_26682362_Target4.3_4	ACCGGGGCGGCTGCGGCGCGCTCGGAGCCCCGAGGGCACGCGGCCCGGGCAGCTCGGTGTGCGCCCCCGCGAGAGCCGGGGCCCCAGGCCCGCCGGACACCATGAACCACCTGGTGAGGG
632327_26682362_Target4.3_5	GCAGCCGCCCCGGTGCCGCCGCGCAGCTGCCGCCTCGGCCACCCAGAGCCGGTCCAGCCGCTCTCCGCCTGCCGCCACGGCCCAGCCGGCCCAGCCCGATCCCAGCATGCCCGGCCGCGC
632327_26682362_Target4.3_6	GGGGGCGGGGCGGGGGGCGGCCCCTACTGGGCGGGCTTCTGTCTGCGCGCCCGCGCCCCCGACAGGCGGCTTATTTGCATGGAGAGCGGCGGCGGCCAATGGGCGCGCGCGGCCGGGCAT
632327_26682363_Target4.4_1	GAGGCTCCAGGCCCCTGCCCGAGGCCAGGCTTCCAGCCTAGGGCGCAGGACACCGCTCTCCAACAAATGCACGTCCCCGCCTTCCACCCAGGCGAGAACGCACCGAAGGCCTACGCAAAC
632327_26682363_Target4.4_2	ACGCAAACTCCTCCACTTCTGGGAAGGCTGCCCGGTTTGCCTTCTTCCTCCAGAGCCGAGACATGGCCTCAAGTCGACTTGTCTTTCCCGCTAACCAACCCCAGGGCATTCATCGCGTGT
632327_26682363_Target4.4_3	GGTGGGACCGTCTACAGTCGGAGCTGTGGTGGTGATGATTCGTCTCCTACAGGCTGGGGCACGCCCCCTCCCCTTTCCCTCTAGATTCAGATTTGAGTCCCACGGCCCATGGACACGCGA
632327_26682363_Target4.4_4	TCCCCAGATGTCGGCACAATGCAGGGGAAGGTAGGTGCTGCCCGTGAAAAGCGCTGGGTCGAGAGCTCGCCAGCCTCCCTGCTTGAGGCTTCATTTCCTGGGGTCCTTACACGGTGGGAC
632327_26682363_Target4.4_5	GCTGAAGCAGATGAGTTGGAGCAGGACTCAGGAGGGTACTAGGCCCAGGTTTTAGGCTGAACCTAGGAATGAGTAATGAGAGGAGGCAGATCAGCTGGAGGACCAGCCCGAGTCCCCAGA
632327_26682363_Target4.4_6	ACCGAGCAAGGGGCAACTCAGGAGAGCCAAGGTTGTCTCCACTCGGTTTCCCCCGAGTGATTCTTCCTTCTATCTCCCTCATTCCCCCAGTGCCGCTCTCCTACCCCATGTCGCTGAAGC
632327_26682363_Target4.4_7	TGCTCGGTTGCAGGTCAGTGACTGTCACCCCATGCAGCAGAACCAGGGTGCCAGAGCCCCTGGGCCAGGCCAGGGAGGCACAATCTGCAGGGAGATGATAGGACCGAGCCTGGTCCAGAC
632327_26682363_Target4.4_8	CTCTGCTGCGTGAAGCCGGGTCTACCCCGCTGCTTCCCTGCCACCAGGGCTGCCTCGTGGCATCCCATTGCTCAGCCAGTGGCCCAGGATTGTTGACTGAGGGTCCTGTCTGGTCTGGAC
632327_26682363_Target4.4_9	CAGCAGAGAATTCTCAAGCATGGCCTATGGAAGACACAAGCCCAGGTGGGCCTGCAGCTGCCCCTCTGTCTGACCCCCAGGGCTCAGCCTACGCAGCGCCTGGCCAGATGTGCCACCTTG
632327_26682364_Target4.5_1	AGACTCCTGTGTCCCACCCCTCCCAAAAAACTGGACGTCTGCATTTCTTCAATATTTGGCTTGGGAAGCATTGGCCAGAACTCACAGCACAGCGGGTGAGGAAGGAGCAGTGGGATGAGA
632327_26682364_Target4.5_2	GACAGAGCATGACCCAGAGTCCTCAGGAGGAACAGAACAGCTAGCCAACACCCTGTGCCTCCCCGACACAGCCCGCCTCGCCTCAGAAGAGGAGCCAGCCTTCAGGGAAGCTGCCTGGAG
632327_26682364_Target4.5_3	AGCATCTCCTCCTGCTTGTTCCCAAGAGCTGTGCCGGGCCCCTCCTGCACCCTGACCCTGTCCAGCCACCCACTCCTCAGCCTGGCTGGCACACCAGCTTCCCAGAGAGCAGGTCTGAAC
632327_26682364_Target4.5_4	GCAGAGACTGCTGCCTGGGGCCCTGCCAGCAGGGCACTGCCTGCCCATGAGGCCTGGTCTCCCCTCCCCACAGAAGTGGAGGCCCAGGGATGACCTCAGGCTCCTGAGGGTCCCGCTGGT
632327_26682364_Target4.5_5	TCATCCCCCAAGGTTCCAGCCATCCACCTCCTCTCTGCACCGCCCTCCTTGGCCAACTAGGATGGAGCAGGGGCCAGCTCCCTTGAGGGCCAGGCCTTTTGTGTCCTTGCCCGTCCCTGC
632327_26682364_Target4.5_6	AAAAGGAGCAAATTTTTGAAATGCCTGTGTCGGAGCCTGTTTCCCTTGCTGCCTCCTGCTCACACCAGCAGCCCCACCCCCAGTGCTGTTCTAATGCAGCTACTGGGGGAGGAGGGTCTC
632327_26682364_Target4.5_7	CCCCACCCCCCAGCTACATCCCCATCAACACTGTGGGGCTTAACTTCTGGGGCCTTGTTTCCAAAGCGGAAATGCCATTCTGGGAGGCACAGGCTTTTGGGGGAGGGAATTTAAGTGGAA
632327_26682364_Target4.5_8	GGGTATGTGGGGCTGCATCCCTGTCCTTGACAGCGGAGGTCCGGGAGGCTGGACTGGGGGTGGGGTGAGGTTCTGCCCCCATATACCCCGGCCAGAGCCTGGCCAGTGGGTGCTCCTCCC
632327_26682364_Target4.5_9	TCTCAAAAAAAAAAAAAATTGGGGCTAACGGTGAGCCTGTTTTGCAGGATTGCTGTGTGCACAAAATAAATGCATGGGCATAGGGCCCCTGGCACTGGCTGGGCGCAGAGGCTGTGCTGG
632327_26682365_Target4.6_1	TTTCTTCCCTGGCCCTGTCCCTTCTGTGCCCCGAAATGTGTGGGATGGGGCAGTGGTTGGTAAACTGGGTCTCGGTCTCTTCATGTGAAAAATGGGGCTAGGCTGGGTGCAGTGGCTCAC
632327_26682365_Target4.6_2	GCCTGTCCTTTTGCAGTCTGAGTGTGACAGGGGTGTTTGGCTTTCTGAGCCTGGAGTGCTGCTGTCCCTGTCCCTAGATTCCCTTCCTGCTGCAGGGTGGGCTGAGGTCTAGCAGCCCCA
632327_26682365_Target4.6_3	TCAACAAATGTTTACTGCACCCCTTCTCACCAATGGGGCTAAACTTAGTGGGGTGGGGGTGGTGCTGGCCCCAGTGCTGAGCTCAGTTTTACTGGGGAGGAAGGTGCTTAGGTCTCAGTT
632327_26682365_Target4.6_4	GTGTGTGCCTCTGCACTTAGGCGTGACTTAACCACCCCCATCCTCCAGACTGGGGCAGCCTCAGATTTCTTCACCCAGGCCAGCCTATCCCATGAGGGCCACCTCTGAGGTCCCACCCAG
632327_26682366_Target1.1_1	GACCATTGAGGAGAGCTGGTGGTCACTCTGCAGAGCGTCCCTCCGTGGGGATGGTCCTGGGTGGCCTCAGGACTCAATGGAGGGAGTCCCGGGCGTGGCGTGTGTCTGTCTCAGGCCCCC
632327_26682366_Target1.1_2	GCCCCCTGAGTATCACCAGCCACCCTTTGCTGGGTCCTGGGTACACAAGCCACCCATCTTCAGATGTCAGGGTCTCCTCCAGCGGGCGCAGTCCCTCTGCCCTCCCTCAGCCCTTGGGAC
632327_26682366_Target1.1_3	TCCCTCCCCCGGCCTCCCTCCCCCAGCTTCCCTAAATTCTGTCCTCTTGCTCAACCCTCCAGGCTGTGATCGAAGCCAGGGCGCGAAAGTTGATTCCAAATGGCCCCCTCTGCCCCAGCC
632327_26682367_Target1.2_1	AGAGAAGCACTGAATGAACTTGGAGGCCAAAAAGAAAAAAAGCTTTTTAACGTTTCATTTGGAAAGGATTTCACGCTTACAGAAGTCCAAAGGGTCCAAACTCCCTCCCCGCTCCCCAAA
632327_26682367_Target1.2_2	TTTTCTTTTTGGCCTCCAAGTTCATTCAGTGCTTCTCTCCATTTCACTGTAGGTTTAAACCGTTCAGTTATAAATAAATAATTTTATCCTCTGTCCTCGGCTTTCCCCCGTTTCCGGCAC
632327_26682367_Target1.2_3	GACTTGGAGGGAGCTCCTGGCAGGGCCCTGCAGTGCCCAGGATGGCCCCGCCGCAGAGACAAATCCAGCCCCCATGTCTGCAGTGCCGGAAACGGGGGAAAGCCGAGGACAGAGGATAAA
632327_26682368_Target1.3_1	AGAATCACCCCAGGGTTAGAGGATTCCACAGACCCCAAGAGACTCTGAGTCCCATGATCCTCTGCCCTGCTGAGGTCCCAGGAGGCTGCACACATTGAAATCCACACCCTGAGTGGGAGG
632327_26682368_Target1.3_2	TCCCGATGGGGCGTACGGCATAAACCCGGGGGACCCCAGCTCCCGGGACTCGCCTCCTCTCTCCCTCCCACTCAGGGTGTGGATTTCAATGTGTGCAGCCTCCTGGGACCTCAGCAGGGC
632327_26682368_Target1.3_3	AAATAAAAATAAAAAATAAAAAATCCAGTCTGCCCCCTGCTCACACCGGACACCAGAATAAACTCCCGATGGGGCGTACGGCATAAACCCGGGGGACCCCAGCTCCCGGGACTCGCCTCC
632327_26682369_Target1.4_1	CAGGGCCCCACCACGAGTGCCCTCAGTGCCTCACCTGAGGCCCCAGCGAACATCCTCCTGCCAGTTTTGTCTGGGGGTTTTCTTCCCCCTTTAAGGCCAGGATTCTCAATCAAGAGGTGA
632327_26682369_Target1.4_2	GAGGTCCCTGTGGCCCCAGCAAAGCCGGCCGTGGCAGGTGTGTCCCGTGGGTGGGTGAGCTGGAAACGGACAGACAGCAGGACGTAGCAGGGGACAGGATGCAGAGCTCGGGAAGGCAGG
632327_26682369_Target1.4_3	CCTCGTCAGGGAGGCGTCTCCTTGTGGGTGGCACGTGGGCATGTGTTGCTCTGAGGGCTGTGGCCATGTTGCCCACCTGGCCAGGGACCCCCGACTTGGGTGGGTGACAGCCAGCCTCCC
632327_26682369_Target1.4_4	CAATGCCCAGGCTGGGTCCCCACTTCCTCCTTTTGCCTTGGGAGCCTGGGAGTCAGAACGGACTCCGGGGAGGAGGTGGGGGCTTTGGGCTCAAGGTCCCAACCTTTGTGGGGGCGGGGA
632327_26682369_Target1.4_5	ATTGGGCAACTCAACGGCCTCTGGCATTGGGCTATAAGAGGAGCTTGACCGTGGGTGCACCCTGGACCCCACCATGGCTCACCGGCCCCCCAGCCCTGCCCTGGCGTCCGTGCTGCTGGC
632327_26682369_Target1.4_6	CCCAGCTGTGCCAGAAGGGCTTTGGATGGACCTCGTGGTGGATATTTCCCCACAATCCACCGGGGCCTGGAGGCTGGATGGATGGGCACGTGGCTCACTCACCGCTCAGCAGCAAGGCCA
632327_26682369_Target1.4_7	ACAGATAGGCAACTGAGTCAAATGGCCAGGGCTCCCCCTTGCCCTTGTCCTCCCCACCCCTGCAAGCGTTGGTCCCGAGCAGTGAGTGGAGTCTCCCCTGACCCTGCCTCAGTTTCCCCA
632327_26682370_Target1.5_1	GCAAATGCTCAGTGAATATGCATGAATGAATGAATGAGTGAATGAATGAGTGAGTGAGTGAATGAGTGAACAAATGAATGAGTGAATGAATCAATGAGTGAGTGAATGAATGAGTGAATG
632327_26682370_Target1.5_2	AGTGAATGAGTGAACGAATGAATGAGTGAATGAATCAATGAGTGAGTGAATGAATGAGTGAATGAGTGAATGAATGAGTGAATGAGTGAATGAGTGAACGAATGAATGAGTGAATGAATG
632327_26682370_Target1.5_3	AAAAAAGAAAAAGAAAAAGAAAATCACCCTCAGGATAGGGACCTGAGGGGGCCCATGCTCTCTTCTTCCCCTGATTCCAGCATCACTAACTCCTCGACCCTTTCACTCACTCACTCATT
632327_26682371_Target1.6_1	GTGAGCCACTGCACCCAGCCACCTGGTCTGCGTCTTAAAAGCCTTCCTGACTCTCAGGACTGAAAGCTGCCACCAGGGCGCCTTTGGAAATCGTCGTAATTATAACCCCCCCGGCCTGGG
632327_26682371_Target1.6_2	GGGAGCCCCCAGGCTGCAGGGAAAGGGGGGATGGCAGAGCAGCCCCTGGGCCTCTCCGAGCCTCCGTCTCCCGATCTGCAACCCGGTCAGTGCCTGCTGGCTGGTGGGAAGGACTCAGCG
632327_26682371_Target1.6_3	GCCCGGGTTCCCCCGCATCTGCAGGGAGGCCATGTAGGGCCGGGAGTGTGGCTGCGCCTCGTGCCCGCCCACGATCTCCGCAGCTCGGGCAGCACCTGCAGGGGGGGAGTCCAGGCGTCA
632327_26682371_Target1.6_4	AGCCACTTCTGCGGAGGCACCTTGATCCACCCCAGCTTCGTGCTGACGGCCGCGCACTGCCTGCGGGACATGTGAGCGGCCGCCTCCACACCCCTGTCCGCCCGCCCCGCCCTCTTCCTC
632327_26682371_Target1.6_5	CTCGGCGACCCTGCCCCGGGCCTCCCCCCAGAACTGCCCACGCGCGCGGGGCCTGGGGTCTGCAGACGGGGCTTAGCTGGGTCCTCCCCGGGCAGAGGGACAGTGGCCGGGCCAGGGCTG
632327_26682371_Target1.6_6	CCACGTTCACCAGGCGCTGGGGTCTGCGGGGGTGGGGTGGTCACTCCTCGGCGCCCTGGACACTCGCCGCCGCCCACAGCCGGCCCTTCCCGAGGCCGCGGTGCAGCCCCAGACCCCTCC
632327_26682371_Target1.6_7	TGCTCGGAGCCCACAACGTGCGGACGCAGGAGCCCACCCAGCAGCACTTCTCGGTGGCTCAGGTGTTTCTGAACAACTACGACGCGGAGAACAAACTGAACGACGTTCTCCTCATCCAGG
632327_26682372_Target7.1_1	CCATTTCTGTCTCCATAGAGTGGGGACAGCCCCCCATTTCCCCATGACACACATGAGATACTAAAGAGGTGCCCTACAAAGTCCCATCACCACTAGATGATTTTTTTTTTTTTTTTTTTG
632327_26682372_Target7.1_2	GAGTTGGGGCTCCGCGGTGGCGGTCAGCAGCATAGGCCCAGGTCCCATGTGACCCAAGGCTGTCTCTGAACCTCCATTTCTGTCTCCATAGAGTGGGGACAGCCCCCCATTTCCCCATGA
632327_26682372_Target7.1_3	TCCCCCCCTTATGACCTGTAAACCCAGTTTCTGGCGGCCAAGGATGGGGAGACAGGAGGCAACTGCTTGAGCGGAGTTGGGGCTCCGCGGTGGCGGTCAGCAGCATAGGCCCAGGTCCCA
632327_26682373_Target7.2_1	CTGCCCCTCCACTCCCGACTATGAGAACATGTTTGTGGGCCAGCCAGCAGCCGAGCACCAGTGGGATGAACAAGGGTAAGTAAGCCACTGAGACACCTGCCAAAGTGGTGAATAATAAGG
632327_26682373_Target7.2_2	CCGGGAGCTGAACAAACCCTGGGCTGCTCAGGATGGGCCCAAGCCCGGTTTAGGCTTGCAGCCACGGTACGGCAGCCGGAGCGCCCCCAAGCCCCAAGTGGCCGTGCCATCCTGCCCCTC
632327_26682373_Target7.2_3	AGCTCCCGGCTTCTGGCCACTCGGCATCGCCAGAGTCTCCAGGCCAGCACAGGGCCAGCGATGGCAAGTCCAAGAAGCAGGCACCCGCTGACCACCACTGCCCCGATAGTTGCAGAGGCC
632327_26682373_Target7.2_4	CGACATCCGCCGAGACAACTGCTCTGGCCAGAAGCCTCTGCTCTGCTGGGACACAACCAGCTCCCAGCACAACCTCTCTGCCTTCCTGGAGGTCAGCTGCGCCCCTGGCCTGGCCTCTGC
632327_26682373_Target7.2_5	TGAGGTCCTGAACGTGCTACGCAACCCCTTGTCTCGTGTGGATGGGGCGCTGGCCGCCCGCTGTGACCTTGACCTGCAGGCCGACTGCAACTGTGCCCTGGAGTCCTGGCACGACATCCG
632327_26682373_Target7.2_6	AGGACCTCAAGCTTCTGCAGGTGGGCAAAGAAGGTCACTGGAAGCTCTCGCAGGCCGTTCCCAGACAGGTCAAGGAGAATCACGTTGCTGGCCCGCAGAGACTGGTTGTGAGGCAGGCTC
632327_26682373_Target7.2_7	GGCAGGCTCAGGCTGAGGCCACTGAAATTCAGGCACGTGGCACTGAACTCCGCGTTCCAGTCCACATCCGCGGAGGACACGGTGCACGACGGTTCTAGGCTGTCTGACTCCCGCAGCAGC
632327_26682373_Target7.2_8	CGCAGCAGCAGCGGCAACAGCAGCGTCCATGCCAGGGTGCCCCCCATTCAAGCAACCTACGTAGAGACACCGGAATCCTAGCCCTGACCTCAGCCCTGTGGTCGCCCTCGCCTCCACCGC
632327_26682373_Target7.2_9	CTCCACCGCCAGTGTTTATTATTATAGCTCAGACCAGCTCAAGCCGCTTCTGAAATGGTAAAACGCAGCCCCAGTCTGGTCGCCTCCTTTGGCTGGTGGGCTGCCTCAGTCTCCCCTTCT
632327_26682374_Target7.3_1	GCATAGGGTCCCGTCCTGGCCAACGAGGGCGCCCCAAATGTTCAGGACATAGAAGAAGGGGTTAACTGGCCCGGATCTCCTCCTCGCCTTCCAAGCCCGCTAAGCACTGGGGTTATCTAC
632327_26682374_Target7.3_2	GCCCCCACTCCACCCTATCCCAGGACTTCCCAGCGACCCGCCGTTCTGGGAGATACCGGGAGCGTGATCAGGGGGCGGGGCCGTTTCCAAGGCAACCGCTTATTTGCATAGGGTCCCGTC
632327_26682374_Target7.3_3	GCAGAGGCAAAAGCGTGGCAGTGGGACCCAAAAGGTAGGACTGAGGCTCTAGAACTTGCACCTGTGCAGGGACTGCAAACCAGACCTGGGAGGACCCTTTCAGCAGCCCCCACTCCACCC
632327_26682374_Target7.3_4	AGCGACCCCAGCAGCGCTGCGGACGGTGCTGGCCGTGGCCGCTGCGGCCCCCGTGTCCAGGTGGGCCAGGACGCAGCCTCTGGGCGCCGTCGCTTTTCCAGCATCGCAGAGGCAAAAGCG
632327_26682374_Target7.3_5	CCTGCAAGGGGGCGGATCTCTGTCTTCATTCTTCCCCTCTGCACTCCACCCAGACACCAGTTCCTCTTCCCCCTGAGTCGCTGGGTGCAGAGCCAGAGGAACGCCAGCGACCCCAGCAGC
632327_26682374_Target7.3_6	GCTAATAGAGGACATGAAGTCACTGGGTTCTAGCAAGAGGGAAGCGGGACTCTGGTCCACCCCTCCCTCTTGCCCTCCATCCACCTCTGGTGAGAACCTTGAGGCCCTGCAAGGGGGCGG
632327_26682374_Target7.3_7	ATGTCCTCTATTAGCACCCCAACCGACTGCCACCTCATCAACTCGCTTCTTGATCTCAGCTTGGCTGGTTCCCAGCTCATGCAGTCATTTATTCATTCAACAAGCATCACCCACGCTGGG
632327_26682375_Target7.4_1	CCCTCCTCACTGTCCCCTCCAGCATAGAGGTGCCACTGTGCAAGAACTCAGTGGGAGAGGCTTGGAGGAGCTTGGAGAGCCAATGATAGGTTTGGGGAATCTTAGTGAACTCCTACTCAT
632327_26682375_Target7.4_2	GGCTCCACATGGACCTCTTCCCCCACCACCAATTCCTTCTATCCTCTCCACTCCTAACCATGCTATCCCAGCCAGCTACATTTTCCCAAGCTGCTGGGAGCCCTCCTCACTGTCCCCTCC
632327_26682375_Target7.4_3	CTGGGACCTCAGCCTCCTCCCCAAGTTGCCCACCCCAGACACCAGGCTCACTCCAGAGGGACTTCTTGAGCCAGTGCCCCTCTGCCCACGCACCTGCCTTGGCTCCACATGGACCTCTTC
632327_26682375_Target7.4_4	TGACACCAGGTTCAGGTGAGGCCTTCTCCCAGCCCACCCCTCCTCAGTATCATTTTTGTCACTACTACCCCTCCAGTCTGCCTCAGGCCCCCATCTGCTTCTGGGACCTCAGCCTCCTCC
632327_26682375_Target7.4_5	CTCACCTGAACCTGGTGTCAGGTGGACCAGGTACAACCTATGCCAGCCCGACTCACTGTGCCACCTTAACTGCGTGTGACACCATGTCCACAGCTGTCAAATGCACAGAGGCTTCTCCGG
632327_26682375_Target7.4_6	ATGCACAGAGGCTTCTCCGGGATCTGGGAGGCTGGGAGTCCACTCCCCCACGTTTTCCCCTCTTTTCGGCCTCTGTCCTTCACATCGCCAAACTCCAAGAAATGGTCAAAGGCTTTGAA
632327_26682376_Target3.1_1	CGTGCTTTGTTCTACTGGCCCTGTTAAAACTCAAGCCAGATCACGTCCACCTGCTCACAGCCCTCCTGTGGCTCCTCCTCACTCTCAGCAGAAACTGACCTTCCCCCTCTTATCTCACCT
632327_26682376_Target3.1_2	TCTGCTGTCTCCAGGTGGCGGCGAGGGAAAGCGCATCCTGGGGGAACCCTGGGCGCTTCCTCGCGTTAGACTCCCCCAGGTTGCCAACTGGCCAGTGGCTGGTTTCGGTACCCAGGCGTG
632327_26682376_Target3.1_3	CAGAGTCACGCCCAGCGCTGCGCAGGCTGATCGCCGCGCCGCGCCCCCGCCCTCGGTCGCAGGTGGCTCGTTCCGGGAATTCCTAAGCGGAAACCGGTCCCAAGCCCCGCGCCTTCGCTC
632327_26682376_Target3.1_4	ATTCCACTTCGGAAGTTTTCGCCACCTCCCCCACCCGTTCCCAACTTGTGGTTCGGCCCCTGGGCATCCCTAGCCCCCGGGTCAGCCCTCCGGAAATTCTGGCTCTTAAAGGGGCCGAGC
632327_26682376_Target3.1_5	TTCGGGCCTCCTGTGTCTCCCAGTTAGATGACCTGAGGAACCCTCTAAAGTCCCCGGAAGGGAAGCTCTGCCCCCTCAGGGATGCCCAAGGGGAATCAGGGCCAGGAAAAGTTGGAATTC
632327_26682376_Target3.1_6	CGAAGCGCCCCCCCTCCACCCGGTCCGGAGGAACCCCAGTGGAAGTGGAGAAGTCAGGCGCCACCAACAAGCCTCTCCCAGCCAGGACTTTGCTTAGACTCGCTCCTCCCGGCAGGGCGC
632327_26682376_Target3.1_7	TGCAACCGAGACCCACTTGGAGCGATTCACCTGTTGAGATAGGGCGGGTCCCGCCGCGCACCTGTTCCCTCCCTGCCCAAACCCCTCTCCCCGGCTGGCGATGGACCCGCCTAGGTGCGC
632327_26682376_Target3.1_8	GCGCTCCGTCCCCCAGGGCCCGAACCAAGTGACTGGCCCGCTGGGAGGGCGCCTGCGGACCACAGGTCCCTTCCGGCCCCCATCTGCTCCGGCCAAACCAAGCGCACCGAGATCCATGCA
632327_26682376_Target3.1_9	CTCCGGTGAATGGTTCGGCCCAGGTACACAAGGGTGGGAGCCGAGGGCTGGGCTTAGGGGTGAGCGGCGGGGAGGGGTTCCTCTGCCTCCCTCCCCGGAAGTGGGCTGACCCAGGTGCGC
632327_26682376_Target3.1_10	GGAGCGCGCAGCGGGTGGAGTGTGGCTCGGAGGACCGCGGCGGGTCAAGCACCTTTCTCCCCCATATCTGAAAGCATGCCCTTTGTCCACGTCGTTTACGCTCATTAAAACTTCCAGAAT
632327_26682376_Target3.1_11	GCGCGTCCCTTCCAAAGTACCTTAGGGGGCGCGGCGCGCACCAAGGCCAGGAGGGGTGCACGCTCCTCCCCTTCCCACTTCCGTTCCTTGTCCCTACTCCAAGTCCGTCCTGTTGCATTC
632327_26682376_Target3.1_12	GCGCGGGCCAGACGCGCCCAGACGGCCGCGATGGCGCTGTTGGCCGGCGGGCTCTCCAGAGGGCTGGGCTCCCACCCGGCCGCCGCAGGCCGGGACGCGGTCGTCTTCGTGTGGCTTCTG
632327_26682376_Target3.1_13	ACCCCCGCTTCCCGCTTCCCGCCGCCTCCAACTCCATCCATCCCCCTCTACAGTTCCCTCCGGCGTTCCGCAGCGTCAGAGGCCCCGTGCCCCGTACCTGTGCACCAGGTGCTAAGCAGA
632327_26682376_Target3.1_14	TATCTTCCAGATAAGGGCGCGGGGAGCGCTCCCCGGCACAAATGGGGAATTCCTCTCACTCCCGCGCGCAACAGATCGCCCAAGACCCAGGGGATCGGAAGGTCCCAGCCTCTGAGACCC
632327_26682376_Target3.1_15	TCCCATCCCGGCTTTTCTTTTCCCAGAGATCGGGCGGTCTTCCACTCCCTCCCCACAAAGAGTTCCATTCTCCCTGCCGCTCCGGGTCTCACCGTCCAGGGAGTTTCACTTCCTGCTATC
632327_26682376_Target3.1_16	ACCCGAGGCCTAGGCATTGTTCCTTCGTCTCTGTCCCTCTAGGAAGCGTCTGATCCAGCCCTCCCGTGCCCTCTCCCCGTTACTCCAAAACTTAGAAATCCCCGGGTGCGCCCAAGTCCC
632327_26682376_Target3.1_17	CAGAAGTCGGTTTCAAGTCCGTAAATCCATCCCACCAGACTCTTACGCACGTATAATCCGGAGCCCGCGGGAGGTGGGTGGGGTGCGGGGGATGGGGAGTCCCCAGTCCCACACCCACCC
632327_26682376_Target3.1_18	TCTGCTGGCAGGCTTTCACCTGGATGGGATATTTGGGTGGTGATGAGGTCTTTCCCGAGACACTTTTGGTTCAGTCATTTGAAATGACTTTAGAGTAGGGTGAGGTGGTGGGAGGCTGAT
632327_26682376_Target3.1_19	ACCGACTACGAAGGATTCCAGGTTACCCGGGGCCTTTTGAATTTGGAGGGAAAACCATGGAGTTGTTTGCCTGAACTGCTTTGCCATGGAGGGACTAAAGCCCCCACAATATCTCCATCA
632327_26682376_Target3.1_20	CACCAGTCCCCTCTTCCCTTTGCCATTCACCCACAACAAGGGGCCTCTGTGTGGCCTGGGCAGGCAAGCCCAGATGGCCATGTTGATGCCCCCAGCGCCCAAGGCCCCACTTCAAAACCG
632327_26682376_Target3.1_21	GGTGTGGTTCAGAGGCCACAGGCTGGGAAGAGGGATGGCGGGCGAGTCCAAGGAAACTGGCCGTGTCACCGTGCACCTGCCACTTCAGCCCCACGGGTCTATAAAATGGGCATGATTAT
632327_26682377_Target3.2_1	GTGCCAGGCACTCTGTAAACCACATACTTGCGAGTGTCAAGCTGGTGACAGGTGGCGTTCCTGTTGAAGCACCTCCCTGAGCTCACAGCAACCCTTGCTGTCTCTCCTCTTGCCCTCAGC
632327_26682377_Target3.2_2	TCTCTCCTCTTGCCCTCAGCTCCTGCCAGGGCCATCCAGGTGACCGTGTCCAACCCCTACCACGTGGTGATCCTCTTCCAGCCTGTGACCCTGCCCTGTACCTACCAGATGACCTCGACC
632327_26682377_Target3.2_3	CCTACCAGATGACCTCGACCCCCACGCAACCCATCGTCATCTGGAAGTACAAGTCTTTCTGCCGGGACCGCATCGCCGATGCCTTCTCCCCGGCCAGCGTCGACAACCAGCTCAATGCCC
632327_26682377_Target3.2_4	CGACAACCAGCTCAATGCCCAGCTGGCAGCCGGGAACCCAGGCTACAACCCCTACGTTGAGTGCCAGGACAGCGTGCGCACCGTCAGGGTCGTGGCCACCAAGCAGGGCAACGCTGTGAC
632327_26682377_Target3.2_5	GCCAGTCCCACCACCCGGGCAAGCCCAGCCTCATCCCCCTGCCCTGCCCAACATACTTCCGGTGATGGTAATCCTCCGGCCCTGGTAGTAATCTCCCAGGGTCACAGCGTTGCCCTGCTT
632327_26682377_Target3.2_6	GCCCGGGTGGTGGGACTGGCGTCCTTGTGCGGGACCTGGAGTCCCCATCTGAAAGCTCTTGAGTGCCAGTGTCTGAAAGGACCATTGAAGGGAGCAATTCTTTTTTTTTTTTTTTTTGA
632327_26682378_Target3.3_1	GTGTGCAGTTCCTGGCATGTCACAGGCTTTCTCCATTAAGCTCTCTTGCCCCTGCAGTTCACTCCTGCCATCTCCTCTGTGAGTCCTCTGCGGACCACCCTAGGCAAGCAAAGGGATTAG
632327_26682378_Target3.3_2	GTAACCTCTCTGTGCCTCAGCTGTCAGGAGGGTAGAGGAGAGGACTCAATGGGAGAATATGTGTGCAGTTCCTGGCATGTCACAGGCTTTCTCCATTAAGCTCTCTTGCCCCTGCAGTTC
632327_26682379_Target6.1_1	CCTCCCAAAGTGCTGGGATTTGTTTCCGGTTTTTTTCCTACTATGCTATACTTTTGACTTTGTTTCCCTGACTAGGATGTCAATTCCGTGAGGCTGGATTTTTGCTGATTTTTTTTTTTA
632327_26682379_Target6.1_2	ACTATGCTATACTTTTGACTTTGTTTCCCTGACTAGGATGTCAATTCCGTGAGGCTGGATTTTTGCTGATTTTTTTTTTTAACCTCTGTACCCCTAGCTTTTTTTTTTTTTTTTTTTTTT
632327_26682380_Target6.2_1	GCTTCCTCCGCGGCGCTTTAACACGCAGGGCGCTGCTGCCAGGGGCGTCCCGTGTTCTAACTCGCTCCCACAGCCCCTCCGGCTTGGTGAGCAGCGTCTGAGGGGTGAGGGGCATAGACT
632327_26682380_Target6.2_2	GGGGGCTCTGTGGATGGCATTCGGGGAGCTACAGGTTTCCCCCAAAAGCTCAGATGCTCGTTCTTGAAGAGGGAGGTGCTGCCCCTGCCTTCCTGCGTACCGCGACAATACAGCTTCCTC
632327_26682380_Target6.2_3	GAGCCCCCCTCAGTCGGCCTCCCCTGAGGCACCAAGGCTGGCGGAAGCAGTCACCTGTCCATCTCCCCCACTTCTCACAGAGGAAATCCTGGGTGGTGCCGGGCAATGAGTCAGGGCTGA
632327_26682380_Target6.2_4	CCTAAGGCCAAGGGCGCCTGGGCCCTGCAGAGGAGCGGAGCAGGGGGAGGAGCGCTGAGACCTGCCCGTTGGAGGAATGCTGAGACGCCCCACCCAACCTCTGTCCTGGTCCTCAGCCCT
632327_26682380_Target6.2_5	TTGGTGCAGGCAGCTTCTGGGCTTGAGTCCGGCCCCCTGCACCTCCAGTCCACACTCCCCAGGAGCTCACCTGCTCCCAGGTCGAACTCCATGGCGGTAAGAGAAGTTGGGTCCTAAGGC
632327_26682380_Target6.2_6	TCCGACCGGCCCTGAACTTTGTGGGGACTGAGCTTGGGATCTCCCCCGTGGCCCGCCCCCACACCGGGCTTCTGGGAGGTGGGCTCCAGGGCTGTGGAGAGAAGTTGGGTGGTTGGTGCA
632327_26682380_Target6.2_7	TGAAGTTGGAGGCCTAAGGCAGGACCCTGGGGTCAGGGGCAACCCCAGCCTTCCCGCCCCTCCGCAGCCGGTGATGAGGCGACTTACCTTTGGACCCGGACCTGCCCCTGCCTCCGACCG
632327_26682380_Target6.2_8	TACCTTCACATCCGTGTCCGAATCGCTGGAGCTGCTGCTGGAGTCGGAAGAGCTGTGGTGTCCTTGCTGGATGGAGGTGCGGCAGTGAGGCGGCGCCCCTTACCCAGCCCCCTGAAGTTG
632327_26682380_Target6.2_9	GGCTGGAAGCGAGACAGGGGGACCACTCCCCGCACCCTCCCCGCCAGCCCCAGTGCGGGGACGCCTCTCTGGGGTGCAGGGCACGTGCTTGGGGACGCTGGCGAGAGCCCCTTACCTTCA
632327_26682380_Target6.2_10	TTCCAGCCCAGAACCATCTCTTCTCTCCCATCCCTGCCCTCGGCCCCACAGTCCCACGCTGCTGGCTCCAAGCAGCACGAGAGCATCCCGGGCAAGGCCAAGAAGCCCAAAGTGAAGAAG
632327_26682381_Target6.3_1	AGAAGGGCAAGAAGAAGGAGGCTCCCCACTGAAGGGCCCTGGACAGGGCTCATTAAACCTTCCTCTCTGCCTTCTGCGACTGGTCAGCGTGGTGCCTACTCTGGCCCGTCCCCAGCTCCC
632327_26682381_Target6.3_2	CCAGCTCCCTGCCCCCTGCCCAGCGCTGGGCCCGCCCATTCGTGCGCGAGGCCAAGGAGAGGCTGTCCACGCCATGCCCATCAGGGTTTATTGTTTCTGTAACAGCGGCCACGCCCTGGG
632327_26682381_Target6.3_3	GGCCCCAAGGTCCACCCTGTCTGGCCACAGGCACCGCCTCCATCCCATGTCCCGCCCAGCCCCGCCCCCAACCCAAGGTGCTGAGAGATCTCCAGCTGCACAGGCCACCGCCCCAGGGCG
632327_26682381_Target6.3_4	CATGTACTGGCTCACCTTCCACCTGGTGCGGTGAGCGCGCCCGCTGAACCTCCCGCTGCTGCTGCTGCTGCTGGGGGCCACTGTGGCCGCCGAACTCATCTCCTGCCTGCAGGCCCCAAG
632327_26682381_Target6.3_5	CAGTACATGAGCATAGGCTGCGCCGCCGCCACCGCCATGGTCAGGTACATGCGCAGCTGGTTCCGGGCCCCACGCACCGGGACCCCCTCAGCTGCTGCGTCTGCCAAGATCTTCAGCCGC
632327_26682381_Target6.3_6	TTCAGCCGCAGCGTCCGGATCTGGGTGGGAAAGAGAGAGAGGAACCAAGGGATTTACCCTTGAGCCCTCTGGGCCAGAGTGAGAGCCCGGACATACTTCCAGCCTCTGCCTAGAAGCCCC
632327_26682381_Target6.3_7	AGGGCCCGGGGAGAAGCAAATCCTCACCATGTTAGGAGGTTTGGGGAAACTGAGGCCCCGGGAGCAGAAACCTGAGGCTGCAGAGGGCCAGGGACTTGTCCCCAGCTGCCTGGGGCTTCT
632327_26682381_Target6.3_8	GGGCCACGTCTCCCACCCCCTCAGGCCGGGTGTCCACCGGGAAGTCCCCCTTCACCCGCTCCAAGACCTTGCCTGGCATTTGAGTATGGAACCTTCTCAGATTTTGCCCACAGGGCCCGG
632327_26682381_Target6.3_9	ACGTGGCCCAGGATGCTGCCCCCCCTTATGCTGGCCACACGGCAATTTCTGAAGACACGCCAGAAATGCTATCTTTATTTTTATTAAAGGACAGGGTCTCTGGCCTGGTGCGTTGGCTCA
632327_26682382_Target6.4_1	TGTGAGTCACGTGCTTGGCCTAAACTTTTAAATGATGAGACTTAAGTCAAAGTTTATCCAAGGCTCTGCCCTGGCCCACCAGCCACCACAGTCTGCCCTCTGCTTCTCACATGC
632327_26682383_Target6.5_1	CAGAATTTCCCTGGAAGGAGATTCTCTAGAGCCCTTCCCACTGGAGTCAGGGGTGCTGGTGAAGAGCACTGGGGTCTGCAGGCTGGGTGGACCCCAAGCTTAGTTGGATCCTGGGCAAAT
632327_26682383_Target6.5_2	CCAGGCTGCTAGAGGCTGGGGATCCCCAGCACACAGGCTCCAGGCTGGGCTCTCACTCTCATTCCACTCTCCTTACATGGGAGCCTTCCTGCCAGAATTTCCCTGGAAGGAGATTCTCTA
632327_26682384_Target8.1_1	CTCCTCTCCCCACAGGCCTGTGTGGCCCAGCCATGCGCTCTCCCACTTGGGTCCCTGCCCTGGCCGCGGCCTGGGCTACCCACCCAGGTAGCCAAAGGAATCTTTTTTTGTTTTGTTTTG
632327_26682384_Target8.1_2	GTGTTAGTTATTACTCTCAACATCTCTTCAAACCACCTTTATGCTTGCCTCTCTCAGACTCCTCTTCCTCCTCTCCCCACAGGCCTGTGTGGCCCAGCCATGCGCTCTCCCACTTGGGTC
632327_26682384_Target8.1_3	GAGAGGCAAGCATAAAGGTGGTTTGAAGAGATGTTGAGAGTAATAACTAACACTTGTTATCTCATTCAATCTTCACAAGATGCAATGAAGAAGTGGGCTTTTTTTTTTTTTGAGACAGAG
632327_26682385_Target8.2_1	AAATTCACCTATTATTCCAGCTTCTCTCTTCCAAATACGGCCTCTGTGCCCTGTTTCTTCCCCCAGGAGGAGATGAACGGCTGGCTGGAGGCTGTAGCTTCCTCGGTGGCGGAACACGCA
632327_26682385_Target8.2_2	GGGGTGGGAAGTCACTTCCTGCGCCCGCTGGCCCTGCGATCTCCGCCTTCCCTCTTAGGGTTGCCCTCATCTGTGGATGAAGTAGTGGGTAGTGTCTGGCCCCAGCGGGCGATCTCTGCG
632327_26682385_Target8.2_3	CCCACCATGTCACGCGTCCTCAGTGTTGGAACTAGGGGCTCCCGCCCCTGCGGAAGAAAAAGTGTCTTTGTGCCCACAGTGCGGAAAAGAGGGGAGACGAGATGTGTCAGGTCCTGGGGG
632327_26682385_Target8.2_4	GACCCCCAGCACCTGGGGTGGGGGTGGTGAGTGGGAAGGGGCCGAGATATGGCTATAGGGGCAGCAATCTCCCCACCACTTCTTGGGGTGCAGGAGAAGTCCCCTCCTTTCCGGTGCCCA
632327_26682385_Target8.2_5	TACTGCCCCCACCACCCCAGCTTCTTGGGGCAGGATCTGCAGATCGGGGCTGGGGGCTTGGCTCAACTGGCCCCCTGCCCACCCCCATCAAGCTCAGTTATTGCATAAAAATAAGGGACC
632327_26682385_Target8.2_6	GTGAGGTAAAGGCGGGGAGGGGGTGTCCCCTCCCTGCCCCCTAGCACCCTGGATGGTCCAGGGGACCTCACCAGCGCCCCCGTGCCCATCCCTAGGGCAGAGAGGGGGGCAGGAATTACT
632327_26682385_Target8.2_7	TTTTGCAAAAATAAACTAAGTCAGGAATTAACCGCATGGCTCTGAGGCGGCGGAGTGCAGGGGGCTAGGGCCCCTTCACTCCCCCCTCCCAGACAGAGATCAAGGCAGCATTGGAAGTGA
632327_26682385_Target8.2_8	CATGAAGTGGCATTTACAACTGGAGGGGGGAGGAGAGAGGAAAACAGTTTTGAGCTTTGACGCCCCTCCCATTAAAAGCCTTCGCGGATGCGGGGCGGGGGAGGAGGAGATCGACGTTTT
632327_26682385_Target8.2_9	CCCCAGCGGCTTCTCCAGGCGGCCATGGGGACTGCCCACAACCCAATCCCCCGACTCCCCAGGGAGGTGCTCCAGCCAGAAGCATGCAGGGGTGGGCTTCCCCTCGCCCCTCCCCTCATG
632327_26682385_Target8.2_10	AATCCTCCCGGGCGCAGCCCAGAAAACCCAAACAAAGGACCATAGACCGTCAAAGCCAAAGGGTTTATTATAGGTACATACAGTGTGCGCCCGCCACACCGCCCCACACCCCCGGGCCCC
632327_26682385_Target8.2_11	CCCCGAAATTAAGTCCACATAAAAGGGTACATCTGGATGTTCTCCGCAGCCACGGTACCCCCGTGCCCCTCTCCCCACCCCGCACCCACCCCTACAGCCACCACAGCCCTCCTTTCAATC
632327_26682385_Target8.2_12	CGCCTTTCCTGAACTTGACGGGGCGGACCCGGAGTCTCCTTTGGGGAAGTTTATTACGAAGCATAACGAAATATTCTCCATCCCTCTAGGTTCTCGTCAAGGGGCGTGTGTTTAGACCCC
632327_26682385_Target8.2_13	GCACCCGGACCCCGCCTCCATAGGCTGCTCATTGGGCCAGAGACTCCAGGAGTCACTAGCGATTGGACAGAGCGCCTGCCCATCGCGGTTAACTTTTCCGCCTCCTTAAAGGGGTCCGCC
632327_26682385_Target8.2_14	CATTCAGATGAATGACTTCCCCGGGAGGCCCCCGACTGGGGACCCCCTCGGCTGCAGTAGCCGCTGCTGCCATGGCCCCCGGGCGAGCCGGCTGGCCCGCACCCACTTCCGGGTGTGCAC
632327_26682385_Target8.2_15	GCGGAGCAACCCTTGATGGACAGGGATTCCCCCAGGAGAGGCGGATACTCCCACCCCGCTTCCCGCCCCCGAGGATGGGACCTCAGGAGTCTCCCACACTCACCTCTTGCCTCCCACATT
632327_26682385_Target8.2_16	AGAGATGAAGAGGAGCGGGTGAGGAATGCGTCCCCCTCCCGCAGGATCCAGGGTTCCCTCCCCTTCCCCCTCCCCCGGCGTTTTTCCAGAATCTCGCGCCTCCAAAGGGGGGGGGGGCGG
632327_26682385_Target8.2_17	CTCCTACCCTCGCCCCAAACTCGCTCTCCCGATCACCTGGAGAAGAAGGAGTCTGGGATCCAGGTGAGAGTCTGGCGAGAGGTACTGAATCTGGGCGGGGAAGGTAAACGGACGCAAGAG
632327_26682385_Target8.2_18	GGAGGGATGGAGAGGGCGTGGGAGACCTAATATCCACTCCCCCGGCCCGTGACGCCTGCTCGGTGTCCCTTCCCTGCAGTCTTCTGAGCGGACGCATCTCGACGCTGAAAGATGAGACCG
632327_26682385_Target8.2_19	GGGAAAGGGGGGCAGAGGATGGATGGGGTAAAAGGCAGGACTGAGTGGGGTCCTGCCCCTCTTCCTACCAACCCCTCCCCCCCATCCCATTTCAGTTCTTGTCCGACTCACTGCTCCGGT
632327_26682385_Target8.2_20	AGACAGTGAGGGACTCCCTCCCCTTTTTCCATGCCAACCTGGGATCCAACTCTTTGGTGCGCAGGAAGTTGAGGATGGGGGCGAAGACTGTAGGGTCCCTGTCGATGAAGATCTGCGGGA
632327_26682385_Target8.2_21	GTCTTCAGTCCCTGAGGAGTTCTTTCACCTCCTCTGAATGTCCACGTGAGCTCCATTCTATTAGAATTCTCATTCAGAACCTTGATCACAGGCCGGGCGCGCCGGGATTGCT
632327_26682386_Target8.3_1	ACACACACACACACACACACTCAACATTTCCTCCACCCATATCATCACTCCTTAGCATCTTTATTCCATCAAAACTTTCTACCCCTTGACATTCTCTGTGCAGTTTTGAAAATTACCCTC
632327_26682386_Target8.3_2	GAGTGAGCCCATAGAACTGGGCTTCATGGAGGAGGCTGGAACCGTGGACACCCCTGGGTAGTAGAATTGACTAGAGGTCAGGGTCTAGGTGTGGGGGTGAACAGAGAATGCTGAGAGGGT
632327_26682386_Target8.3_3	CCACCTCTACCCCAGCCCTCTTTCAGGAGAGAAGGGGAAGAGGGGCAGGTAGCATCACAGAGTTGGTTTTCTATACAATGAGGATGATAGCTGGGGGCTCCCACTTACCCAGAGGAGTGA
632327_26682386_Target8.3_4	ACTTAGGGAGATGCTGAGGCCACCCCATTTCCCCCTCCCCATTTCTTTCTACACAGAGTACCAATACTCCTCCCAGTACGAATACAGACCCGGCCAGGGCCATAACCAGTCCTCCCACCT
632327_26682386_Target8.3_5	CTAAGTCCCAGCCTTTAAGTCCTCCTGTTGCAGTTCGTCGCCTGCAGCTTCGAGAGGAGTTGGATCGATCTTCTTGTGGAAACGTCCTCTTCAATGGTTACCTGCCGCCACCAGGTAGGC
632327_26682386_Target8.3_6	GAACTACACCTCCCACTGTATCTCAGGACGCACAGCACAGGCACCCGAGAGCTGCAGCCTTATGGGAAATGTAGTCTTTGGCCCACCTCCGCGCCCCTCCATTCCATTGGGAGTGCCTAC
632327_26682386_Target8.3_7	TAGTTCCCTATCAGATGCTTGGGCTGATGCTTGGAAAGGAAGTTGGACACAGCATTTCCCATGAGACAATGGGCCAGCTAACTCTTGAGGCTCAGAAGGATGTCCTGGAGCCCCATGGGA
632327_26682386_Target8.3_8	GGCTATCATGGGCATTACTGTCAATAACTTCCTATTAATATTTCTCCCCTCCATACGAAGAATCCCAGGTCTTCCAAAGCCCCCCCTACAAAGAAACCAAACCCGGACTACAACTCCCAT
632327_26682386_Target8.3_9	ATAGCCAGCCCACTGGCCATGGAAGGTATGCCCCAGTGGTTATTGGAACTAGGCTTTTCTGATTGGTAGAAGTAACAGAGTAGGGAAATTTCATCTACAGCTTTATTTCCCTAACTGCAG
632327_26682386_Target8.3_10	CTGCAGTCAGCACCTGCTACCTTCATGAAAGTTGCCAGATATAAAGATCTGTAGTAGTACTTTTCCAACTTAGTTTTATCCTGTTTTCCGAAAAACAATCATTTATTTATTTATTTATTT
632327_26682387_Target5.1_1	CATTATATACAACCCAAGGCTTGCCACAAACTGAAATTTCTTATGCATTGACATTCAGCATTTGATGTAAAATGACAATCTTAGAGTCGCTGCCACAAACCCTGGTAAAACTGCCCCTGC
632327_26682387_Target5.1_2	CTTCTCCAGTTCACTAAGTTCAGCTACTCCTTCAGGGCTTGTGCTCCTTTAAAACTTTTCAGAAGCCCCTTGAAGTACCAACATGTTGAAACTCAAACTCAACTGCCTGCAGCTTCAGAT
632327_26682387_Target5.1_3	CAGCTCTGGCCACTGAGAATTCTTCTCCAGGCCCCAGTGTCAAAGGCACTTTTGACCATCATGTGTTTGTCTGACTACCAAGTTGGACTGCCAACCTTCACTAAAAACTCCGGCACCTTT
632327_26682387_Target5.1_4	ATCTACCTCCTGTCAGATCACCGCCTGTCAGAGAGGGAGGCCTAAAAAGGCTTCAGGATATCAACAGCTTTGAGCTGCCTTAGAGGAACTTCTTTTCTATTTTGTAGTACAGGAGCCTCA
632327_26682387_Target5.1_5	TGCACTGCATCATCCAAACAAGACTCTCCACAAAACATTACTAATGGATTCTAATTGAACAGAGTTTGGTTACAAGAGACAGTAAACACAAATGGGCACCTGTTTTAAATGGCAAACTTA
632327_26682387_Target5.1_6	CACAATAAATTCAATTGATCTTAAAAACTAAACATTCCTCTAAGGTTACTGACTATAAATATCTAGAAATTACTACTCCTATAGTCTTGCTATTTCCAGACAAGTGAAACTGGAAGGGAG
632327_26682387_Target5.1_7	AGAGGAGAAATACCCAGTTATAATGACAAGACAACCTTATCTTTTCTCAAAAGCCTCCCCAAACACACAACCATTTTCCACAAAACAGTTACATCAAAAAAGATGTAGCAAGACCTAGAC
632327_26682387_Target5.1_8	ATTAAGCATGCTAGAAAGTAGGGACAGTTTTACCAGTGTTTGTGGCAGCAACTCTGAGATAGTCATTTTACATCAAATGCTAAATGTCAATGCATAAGAAATTTCAGTTTGTGGTAAGCC
632327_26682387_Target5.1_9	CTGGGTTATATATAATGGCAACAAGAGAAAACTATCACATAATCTGAATTACGTTCATTTTTCTGCATACACCATGCATGCTGGTACACTTTCAGTTAGCCTAAACTTCACCCAAAAGTA
632327_26682387_Target5.1_10	GAGGTGGCTATGAAAACTCTACCTGCATGGTATAAATAGATACCTAACCCTACATGCATGGGTCACTTGTATCTACCTCCTAAATACCAAAAACTTAGAAGCCCAGATTTCTTTTCAGTC
632327_26682387_Target5.1_11	AAAAACAAAACAAAACAAAAAATTACCCTTCCCCACAATTATAAGCATTTTGGCATATTTCCTTCCTGTCTCTGTTGTTCCTATTTTGGCAGTATTTTTATTGTTATCGCAGGCAGCCT
632327_26682388_Target5.2_1	GCCGCACACCTTATACCTCTCCCCTTTAAAACAGACATATTAAAGACTTCTGTTTTCTGAATTTACTGTAAACAGAATACTTAAAAAAAAATTACCCAGACAGGCGTGGTGGCTCACTGT
632327_26682388_Target5.2_2	TGAACAAACTGCATTAGACTAAAATCTTTCACGAGTCCAAATTCTGCGACTAGAAAAATAAACTTGTTAGCCGCACACCTTATACCTCTCCCCTTTAAAACAGACATATTAAAGACTTCT
632327_26682388_Target5.2_3	ACTTACTTTCTTGTTCTGACTCAACTCGGAAAACACCTCCCTAGTCTGAGGCCCCCCTCCTTATATTTGTGAACAAACTGCATTAGACTAAAATCTTTCACGAGTCCAAATTCTGCGACT
632327_26682389_Target5.3_1	TTTCCACTATATCACACTGCACTGTCTGGCTCCAATCTGATGGCGAGCAATGGTTCCTTAAAAAGCTCCATCTTCTCAAGCCTACCCAGCACAGACCTACAACTCAAACTTTAAGTTTTA
632327_26682389_Target5.3_2	AGCCAGCCTAACCTTCCACGTCCACTTGAAAAAAGAAAAAAAAGAAAGAAACAATCAACCGGAAGCCTTTGATTTTTTTGCTAGCAAGAAGCCAATAATTGTTTTCTTTGGGACAATCAC
632327_26682389_Target5.3_3	CAGGTTAAGTTGTGAAATGGGTGGCAGAAACTGCAAGATTTAACCAGTTTCTCTCAACGCTAATCAAAGGTCAAGAAAATAAAAGACAGGGCAGTGAGAGTCGCGGGACTTTAGACACTC
632327_26682389_Target5.3_4	AGTGTGGAAACCCCTTCCCCACTCAGTCCAATTTCAAGGTTATGGAGCATAATTAAGAGTGACCATTCTAAAAGCGTTCTCTAGTGCCCTGGCTAAGACTTTTAAGCTTCTTGGTGCAGG
632327_26682389_Target5.3_5	AGAAGCAAAGATGATGTCTGTCACCTGGCAGCGTAGACGGAGAGTGGCGGTAGATGACTTGAATGGACACGTGGATTCGAGTCTGGGGACAGGCGTTCCCCCAGTCGGTGCGTTGTGAGA
632327_26682389_Target5.3_6	TCAATTTCAAAAAATGCCAGCACTCCTTAGATCAATGACTCCACGGCCAAGTGCAAGGGCCACGGGCACTCCTCTGGAGTCACCGAGAGAATGTCTGCCTCTGGCAGCGGCCTCTGAGCT
632327_26682389_Target5.3_7	GGCCCCCGCCTGCCCAGAGGCCGGGCTCGCGGGCGTTCGGACCGCGCGTGGGGCGAGACTGCACTCGCGCCCGCTGAGATGCCGGCCCCACGCAGCGCGGCGGCACGAGGCCCACAGGCA
632327_26682389_Target5.3_8	CGCGGACGAGGGCAACGTCAGCGGCCCAGCTGGGCCACCTCCTCCCAGCCGAAGCGCGGCCTCCGGCTGCTTCGCCGGGCCGGTCCCCGCCGCCGCACACACAAGGGTCGGTCCCGCGCG
632327_26682389_Target5.3_9	CTGCCCGCGGCCCCGCTTCCCTCGGCAGCCGGAGGCCTCCGGGGTGCCCGTGCTGCCGCAGCTTCCTGTGTCTGAGTCGCGGGCGGCGCGGGCGCGGGGCTGGTGCGCGGCCGGGGATGC
632327_26682389_Target5.3_10	GGGCCCCGGCCGAGGCGCCGGCTGACGTTGCCCTTCAGGGCCGAGCCCGGAGCAGCGGCCGCCGCGGAGGCGCGTGAGCCACCCCAGGCTCGTGGGGCCGCGCCGCCTTTCCGGCCTCC
632327_26682390_Target5.4_1	GCCGCGGGAGCAGGCGCGGCTCCGCACGGCGGGCGCACTCACCTCCTCCGTGGACCGGCCGCTCCGCCGCCGGCTGTCACTGCAGCCCACTCCCTGCCCCGCGCCGGCTCTGGATGCTAT
632327_26682390_Target5.4_2	TCTGGATGCTATTTAAGGCGCCGCTGGCGCCGCCGCCTCGGCCCGCTGGTTGCGCCCCCGCCACCGCCGCGGCTGAGCCAGGATGCTGCTGGTGCGCTCGCCGCGCCGGCCCCGCCCTCC
632327_26682391_Target5.5_1	CGCCGAGCGCCCGGCCGCCCTCCTGTCTGGGCGCGCGTGGCTGGCGGGTGGCCGGCGGTCGAGAGGCTGCGGCGGGCGAACGCCGCTGGAGTCGCCCAGACTGCCTCGGATTTCATAATG
632327_26682391_Target5.5_2	CAGGATCCGGAGGGCGCCGCCCGCCCCTCGGGCATCGCGGGGCCCAGGGTCCGCGGGGCCTCTGAGCTGAGGCGGTCCAATGTACCCTTTGTCCTTCCTCAGATTCATTATGAAATCCGA
632327_26682391_Target5.5_3	GCCCTCCGGATCCTGCACCCTCAGCCCGTGCCCCGCTGGCCTCCTGGCAGGCCGGGCAGAATTCTGCTGCGAGGGCCCTGGAGGCAAGGGCCTTCCTCTCCGTTTTTCCTTGACACTGAC
632327_26682391_Target5.5_4	TTCCTTGACACTGACGGGCGCGGCCCCACAGGGTTTCCCCCACGCTCCCTGGCCGGAAGACCTTTTCTGTCTGGTGTCTGCAGAGCCTGACGTGGGCAGCGCCCGCAGCTCGCGCCGGTG
632327_26682391_Target5.5_5	TGGGCATGGCAGGGACGCGGAAGCCCTCAGAACCGCGGAAGCCCTCAGAACCGCACAGCAGGTGGCCGCCGTGGTGCAGCGCGCAGTCGGCCCTCAGCTCCCCTGCACCGGCGCGAGCTG
632327_26682391_Target5.5_6	GTTGTTAGAGGTTGAGGTTCCTGGTAGGTCCCAGGTGCTAAAAGGAAGAGCAGCCTTTGGGATGTGAGCCCGAAAACCATCGTGTTGGCTTCTGAAGCCCCAAGATGGGCATGGCAGGGA
632327_26682391_Target5.5_7	TCAACCTCTAACAACATTGGTCCCCGTTACCGTGGAGTTTGCGCCCAGCGTTCGCTGGAGGGCCGTTTGAAGAATGATTGTTGTCGTAAAGGCCTTTGATAATAATAGATACTGTTTACC
632327_26682392_Target5.6_1	GTCAGTTTCCCCTGCCTGCAGCCCAGGCATAGCCCTGCGTTGGTTGTGCCCACACTCTGGGGGCAGCCTGAGTGCCAAGTGTGGTACTGCTCTCACTAGCATTTAACCTCTGTGCCCCAG
632327_26682392_Target5.6_2	TGCGCCCAGCACACTGTGGGAGACACCCAGGGAAAGTCCTTCAGTTATTTGTGGGAGTGAACTGCAGTGTGGCTGAGGCCTGGAGCGAACCACGGTCAGTTTCCCCTGCCTGCAGCCCAG
632327_26682392_Target5.6_3	CCATTTTTTCTAGATCTGGAAGATGGAGATCTAAAAGGACTGAGCTGCTAGAGAGGTTGCTGGTGTGTGCGTTGTCCTCACCCCACTGCACCACTGCGCCCAGCACACTGTGGGAGACAC
632327_26682392_Target5.6_4	CCATCTTCCAGATCTAGAAAAAATGGACTCCACGTTCGTTTTCACTGGTTCCCGCTTGGCTAATCCCTGGTTTTTCTGTCCAGATCTCGCCTCCCCATCCGTGATTTTGTCATCTTTGCC
632327_26682392_Target5.6_5	CCATCCGTGATTTTGTCATCTTTGCCTCTCCTTTTTCCTCTTCTCCAACCGGTCCCTCAGCCCCAGAACCTCTGCAGGCACCTCCCAAGTTCTGTGGTCTATTGTTTTCAAGGGCTGCTG
632327_26682393_Target5.7_1	TGACAATTCAACCCGTAACATGTGGATGGTCGTCACTGGCTGTCTCACCTTACGTCTTCTCCTCAAGACACTTTTCTTTTAAACTGGGTGCCTCTCCCTGGGCTCTAGCCCTTAATGAGG
632327_26682393_Target5.7_2	AAGACACTTTTCTTTTAAACTGGGTGCCTCTCCCTGGGCTCTAGCCCTTAATGAGGTGATTTCCAACTCAAGGCTGGGAAAGGCACACAACCCAGTATCAGACCTGAGTTCACACTCCTT
632327_26682394_Target5.8_1	CCCATACATTGTAAAACTTTTTGGAGTGATTAGATAAAAACTTTTTTGTTTTTTTTTAAGTGTGTGTGCTGAAAGAGACCTAAGAGATTATTTAGCCAAGCCCCCTTATAGCCTGAGGAG
632327_26682394_Target5.8_2	TCTTAACCACTATGCAATACTGCCTCCCATCAAAGTCTCTATCTCAAGTCCACAAGACAACCCCATACATTGTAAAACTTTTTGGAGTGATTAGATAAAAACTTTTTTGTTTTTTTTTAA
632327_26682395_Target5.9_1	GACAGGTGTCATAGGATTGACAGCCACGCCCTTGGCGTTCTCATTAAATGAAGATTCCAGACTCTATAGTTGGGAGTTTGTGACTTAGGTAAGAAACCAGTCTCTTTTTTTGAGACGGAG
632327_26682395_Target5.9_2	TGTCATAGGATTGACAGCCACGCCCTTGGCGTTCTCATTAAATGAAGATTCCAGACTCTATAGTTGGGAGTTTGTGACTTAGGTAAGAAACCAGTCTCTTTTTTTGAGACGGAGTCTCAC
patch	CTCTGTCGCCCAGGCTGGAGTGCAGTGGCACAATCTCTGCTCACTGCAAGCTCCGCCTCCCGGGTTCACGCCATTCTCCTGCCTCAGCCTCCCGAGTAGCTGGGACTACAGGCGCCCGCT
patch	GCCCGCCTCGGCCTCCCAAAGTGCTGGGATTACAGGCGTGAGCCACCGCGCCCGGCCCACAGCTCTAGTTCTTTAATACACATCAGGTCGGTCATGGTGGCTCATGCCTGTGATCCCAGC
patch	TTGCTATGTTGCCCTGGCTGGTCTTGAACTGCCAGCCTTCAGGGACGCTCCTGCCTTGACCTCCCCAAATGCTGGGATCACAGGCATGAGCCACCATGACCGACCTGATGTGTATTAAAG
patch	GAGCGTCCCTGAAGGCTGGCAGTTCAAGACCAGCCAGGGCAACATAGCAAGACCCCATTTCTACAAAAAATTAAACAGCCAACCAAAAAAAAAAAAAAAAAGAAAGAAAAACTTTAGCTG
patch	CCTGGGCTCAAGCAATTCTCCTGCCTCAACCCCCCAAGTAGCTGGGACCACAGGCATGCTCCACCATGTCCAGCTAAAGTTTTTCTTTCTTTTTTTTTTTTTTTTTGGTTGGCTGTTTAA
patch	GACAGGGTCTGGCTGTGTCACCCAGGCTGGAGTGCAGTGGTGTAATCATGGCTCACTGCAGCCTCGACCTCCTGGGCTCAAGCAATTCTCCTGCCTCAACCCCCCAAGTAGCTGGGACCA
patch	CATGATTACACCACTGCACTCCAGCCTGGGTGACACAGCCAGACCCTGTCTCAAAAAATATATATGTATATTTTAAAATATTATATATTATATAATGTAAATAATATACATGCTACATAT
patch	TTTTAAAATATTATATATTATATAATGTAAATAATATACATGCTACATATTTTATGTATACATCTATGTTATATACATTAATATAGCCAGGTGCAGTGGCTCACACCTGTGTTCCCAGCA
patch	ATATACATTAATATAGCCAGGTGCAGTGGCTCACACCTGTGTTCCCAGCACTTTGGCGGGATTACGGGCGGGTCACCTGAGGTCAGGAGTTCGAGACCAGCCTGGCCAATATAGTGAAAC
patch	GGTCACCTGAGGTCAGGAGTTCGAGACCAGCCTGGCCAATATAGTGAAACCCCGTCTTTACTAAAAATACAAAAAAAAAAAAAAATTAGCCAGGCGTGGTGGTGGGCGTCTATAATCCCA
patch	AAAAAAAAAAAAAAATTAGCCAGGCGTGGTGGTGGGCGTCTATAATCCCAGCTATACAGGAGGCTGAGGCAGGAGAATTGTTTGAACCCGGGAGGCGGAGATTGCAGTGAGCTGAGATCG
patch	TTCCCCTTTGGATTTTTTTTTTTTTTTGAGACAGAGTCTCGCTCTGTCACCAGGCTGGAGAGCAGTGGTGCGATCTCAGCTCACTGCAATCTCCGCCTCCCGGGTTCAAACAATTCTCCT
patch	GTGCTGATGGTAATAACCTTGACCACGTGGTCAGGGCATCTGCCGGTTCCTGCACTGTCCAGTTACTGTTTTCCCCTTTGGATTTTTTTTTTTTTTTGAGACAGAGTCTCGCTCTGTCAC
patch	GGGAGTCCCGGGCGTGGCGTGTGTCTGTCTCAGGCCCCCCACGTCGAAGCCCATGGCTTCGGCCTGTCTCGTGCTGATGGTAATAACCTTGACCACGTGGTCAGGGCATCTGCCGGTTCC
patch	ACTCAATGGAGGGAGTCCCGGGCGTGGCGTGTGTCTGTCTCAGGCCCCCCACGTCGAAGCCCATGGCTTCGGCCTGTCTCGTGCTGATGGTAATAACCTTGACCACGTGGTCAGGGCATC
patch	CCTCTAACCCTGGGGTGATTCTGCCCCCAGGGGTCCCTGTGTGAGGCCTGGAGACATCCGTGGTTGTCACGACTTGGAGGGAGCTCCTGGCAGGGCCCTGCAGTGCCCAGGATGGCCCCG
patch	CTCAGAGTCTCTTGGGGTCTGTGGAATCCTCTAACCCTGGGGTGATTCTGCCCCCAGGGGTCCCTGTGTGAGGCCTGGAGACATCCGTGGTTGTCACGACTTGGAGGGAGCTCCTGGCAG
patch	AGGGAGCCAAGATCGTGCCACTGCACTCCAGCCTGGGCAACAGAGCAAGACTCCATCTCAAAACATAAATAAATAAAAATAAAAAATAAAAAATCCAGTCTGCCCCCTGCTCACACCGGA
patch	TCTTGCTCTGTTGCCCAGGCTGGAGTGCAGTGGCACGATCTTGGCTCCCTGCAACCTTCGCCTCCCAGGCTCAAGTGATTCTCCTGCCTCAGCCTCCTGAGTAGCTGGGACTACAGGCGC
patch	ACCAGCCTGGCCAACATAGTGAAACCCCATCTCTACTAAAAATACAAAAATTAGCTGCGCGTGTTGGCGGGCGCCTGTAGTCCCAGCTACTCAGGAGGCTGAGGCAGGAGAATCACTTGA
patch	GCCTCACACCTGTAATCCCAGCACTTTGGGAGGCCGAGGCGGGTGGATCGCCTGAGGTCAGGAGTTCAAGACCAGCCTGGCCAACATAGTGAAACCCCATCTCTACTAAAAATACAAAAA
patch	CGATCCACCCGCCTCGGCCTCCCAAAGTGCTGGGATTACAGGTGTGAGGCACCGCACCTGGCCATTTTTTTCCCCAAATAATGAACACTGGTCTCTCCCCTGGGCCCTGTGGACATCGGG
patch	GTGGAGGCCAAGGATGATGCCTAGCACCCTGCAGTGCCCAGGACGGGCCTGCCCCAGAGAAGGATCCAGCCCCGATGTCCACAGGGCCCAGGGGAGAGACCAGTGTTCATTATTTGGGGA
patch	AGGCCCGTCCTGGGCACTGCAGGGTGCTAGGCATCATCCTTGGCCTCCACCCACTCCATGCCAGGAGCTCCCCTTTCGTGACAGCCACAGGTGTCCTCAGACCTCGCCCAGGGTCCCCTG
patch	TGGGGGTTTTCTTCCCCCTTTAAGGCCAGGATTCTCAATCAAGAGGTGATTCTGCCCCCAGGGGACCCTGGGCGAGGTCTGAGGACACCTGTGGCTGTCACGAAAGGGGAGCTCCTGGCA
patch	GAATTCGCCTGTTACTAGCTAATTCCCAAAACAGCTCCTCAGGAGGGAAGGGCTGGGTTTTGCCCGTTTTACAGATAGGCAACTGAGTCAAATGGCCAGGGCTCCCCCTTGCCCTTGTCC
patch	CTTCCCTCCTGAGGAGCTGTTTTGGGAATTAGCTAGTAACAGGCGAATTCCTGGACAGCACCCAGCCTTCAGCAAATGCTCAGTGAATATGCATGAATGAATGAATGAGTGAATGAATGA
patch	CCCCTCAGGTCCCTATCCTGAGGGTGATTTTCTTTTTCTTTTTCTTTTTTTTTTTTTTGAGACGGAGTCTCGCCCTGTCGCCCAGGCTGGAGTGCAGTGGCGCGATCTCGGCTCACTGCA
patch	CGCCCTGTCGCCCAGGCTGGAGTGCAGTGGCGCGATCTCGGCTCACTGCAAGCTCAGCCTCCCGGGTTCACGCCTTTCTCCTGCCTCAGCCTCCCGAGTAGCTGGGACTACAGGCGCCCA
patch	AGACCATCCTGGCTAACACCTTGAAACCCCGTCTCTACAAAAATTACAAAAAATTATCCAGGCATGGTGGTGGGCGCCTGTAGTCCCAGCTACTCGGGAGGCTGAGGCAGGAGAAAGGCG
patch	CGGTGGCTCACGCCTGTAATCCCAGCACTTTGGGAGGCTGAGGCAGGCGGATCACGAAGTCAGGAGATCGAGACCATCCTGGCTAACACCTTGAAACCCCGTCTCTACAAAAATTACAAA
patch	CCGCCTGCCTCAGCCTCCCAAAGTGCTGGGATTACAGGCGTGAGCCACCGCGCCTGGCCCTTTTTTTTTCTTTTTTGAAACGGAATCTTGCTCTGTCGCCCAGGCTGGAGTGCAGTGGTG
patch	GCTACTCAAGAGGCGGAGGCAGGAGAATCATTTGACCCCAGGAGGCTGAGGCTGCAGTAAACTGAGATTGCACCACTGCACTCCAGCCTGGGCGACAGAGCAAGATTCCGTTTCAAAAAA
patch	GTGGTGAAACCCCATCTCTACTAAAAATACAAAAACTAGCCAGGTGTGGTGGTGTGTGCTTGTAATCCCAGCTACTCAAGAGGCGGAGGCAGGAGAATCATTTGACCCCAGGAGGCTGAG
patch	TTTGCAGATGAACAAACTGAGGCATTGAAAATCCCCCTCAGGTCAGGAGTTCGAGACCAGCCTGACCAACGTGGTGAAACCCCATCTCTACTAAAAATACAAAAACTAGCCAGGTGTGGT
patch	AACAAAACAAAACAAAATAAAAAAAAAGAAGCAAAAAAAAAAAAAAAAATCAGCCAACAAAGAGACCCATTTTGCAGATGAACAAACTGAGGCATTGAAAATCCCCCTCAGGTCAGGAGT
patch	AAAAAAAAAAAAAAAAAAAAAAAATCCTGGGCGCAGTGGCTCATGCCTGAGTGAGACCCCATCTCAAAAAAACAAAACAAAACAAAATAAAAAAAAAGAAGCAAAAAAAAAAAAAAAAAT
patch	TCAGGCATGAGCCACTGCGCCCAGGATTTTTTTTTTTTTTTTTTTTTTTTGAGACAGAATCTCACTCTGTTGCCCAGGCTGGAGTGCAGTGGTGTGATCTCGGCTCACTGCAACCTGTGC
patch	TGCCCAGGCTGGAGTGCAGTGGTGTGATCTCGGCTCACTGCAACCTGTGCCTCCTGGGTTCAAGCGATTCTCCTGCCTCAGCCTCCCAGGCAGCTGAGATTACAGGTGCGAACCACCACA
patch	TCCTGCCTCAGCCTCCCAGGCAGCTGAGATTACAGGTGCGAACCACCACACCTGGCTAATTTTTTTTTTTTTTTTTTTTGAGACGGAGTGTCATTCTGTTGCCAGGCTGGAGTGCAGTGG
patch	TACTCCGGAGGTTGACGCAGGAGAATCGCTTGAACCCAGGAAGCGGAGGTTGTGGTGAGCCAAGATCGCCCCACTGCACTCCAGCCTGGCAACAGAATGACACTCCGTCTCAAAAAAAAA
patch	ACCTCCGCTTCCTGGGTTCAAGCGATTCTCCTGCGTCAACCTCCGGAGTAGCTGGGACTACAGGCACGTGCCACCACGCCCAGCTAATGTTTGTATTTTTAGTAGAGACAGGGTTTCACC
patch	CCACCACGCCCAGCTAATGTTTGTATTTTTAGTAGAGACAGGGTTTCACCATGTTGGCCAGGATGGTCTCCATCTCTTGACCTCAGGTGATCCACCCACCTCGGCCTCCCAAAGTATTGG
patch	CATCTCTTGACCTCAGGTGATCCACCCACCTCGGCCTCCCAAAGTATTGGGATTACAGGCGTGGGCCAACCGCACCCGACCAATTTTTCTGCTTCTTTAAAAACATTTTTTTAAATTTTG
patch	CGCACCCGACCAATTTTTCTGCTTCTTTAAAAACATTTTTTTAAATTTTGTTTTAGAGACAGGGTCTTGCTCTGTTGCCCAGGCTGGAGTGCAGTGGTGTGATCTCAGTTCACTGCAGCC
patch	TCTGTTGCCCAGGCTGGAGTGCAGTGGTGTGATCTCAGTTCACTGCAGCCTTGACCTCCTGGGCTCAAGCGATCCTCCCTCCTCAGCCTCCCAAGTAGCTGGGACGACAGGTGCACACCA
patch	TCAAGACCAGCCTGGGCAAAATTGTGAGGACCCCATCTCTACAAAAAATTTTAAAATTAGCCAGGCATGGTGGTGTGCACCTGTCGTCCCAGCTACTTGGGAGGCTGAGGAGGGAGGATC
patch	GCAGTGGCTCACGCCTGTAATCCCAACACTTTGGGAGGCCGAGGCAGGAGGCTCCCTTGAGCTCAGGAGTTCAAGACCAGCCTGGGCAAAATTGTGAGGACCCCATCTCTACAAAAAATT
patch	AGGCTGGTCTTGAACTCCTGAGCTCAAGGGAGCCTCCTGCCTCGGCCTCCCAAAGTGTTGGGATTACAGGCGTGAGCCACTGCACCCAGCCACCTGGTCTGCGTCTTAAAAGCCTTCCTG
patch	GAGGTGGAATCACTTGAGCCTGCAGTGAGCTGAGATTGTGTCACTGCATTACAGCCTGGGCAACAGAGGGAGACCCTCTCAAAAAAATAAAAGGCACGCACGCCCCCAAACCTGAAATGA
patch	AATGCAGTGACACAATCTCAGCTCACTGCAGGCTCAAGTGATTCCACCTCAGCCTCCCGAGTTGCCTGGATTATAGGCACACACCATCATGCCTGGCTAATTTTTGGGTTTTTGTTTTTT
patch	TGAGCAACATATTGAGACCTCATCTCTACCAAAAACAACAAAAACAACAAAAAAAACCCCTAAAAAACACAAAAAACAAAAACCCAAAAATTAGCCAGGCATGATGGTGTGTGCCTATAA
patch	TTGTTGTTTTTGTTGTTTTTGGTAGAGATGAGGTCTCAATATGTTGCTCAGGCTGTTCTCCAACTTCTGGGCTCAAGCCATCCTCCTGCCTCCCAAAGTGCTGGGATTACAGATATGAAC
patch	CAACCCCAAGAATAGAAAAGGCACTCACTGGCCAGTCGAAGTGGTTCATATCTGTAATCCCAGCACTTTGGGAGGCAGGAGGATGGCTTGAGCCCAGAAGTTGGAGAACAGCCTGAGCAA
patch	GCTCTGAAGGAAAAGCAGGCCAAGTGGGTTTCTTCCTTTTTTTTTTTTTTTGAGATAGAATCTCTTGCTCTGTCACCCGGGCTGGAGTGCAATGGCACAATCTTGGCTCACTGCAATCTC
patch	TGTCACCCGGGCTGGAGTGCAATGGCACAATCTTGGCTCACTGCAATCTCCGCCTCCCGAGTTCAAGCAATTCTCCTGCCTCAGCCTCCTGAGTAGCTGGGATTACAGGCGCGTGACACC
patch	TTCTCCTGCCTCAGCCTCCTGAGTAGCTGGGATTACAGGCGCGTGACACCATGCCTAGCTAATTTTTGTATATTTTTAGTAGAGACAGGGTTTCACCATGTTGGTAAGGCTGGTCTTGAA
patch	TATTTTTAGTAGAGACAGGGTTTCACCATGTTGGTAAGGCTGGTCTTGAACTCCTGACCTCGTGATCCGCTGGCCTCGGCCTCCTAAAGTGCTGGGATTACAGGTGGGAGCCACCGCACC
patch	TGGCCTCGGCCTCCTAAAGTGCTGGGATTACAGGTGGGAGCCACCGCACCAGGCCTCTTTTTTTTTTTGAGACGGAGTCTTGCTCTGTCGCCCAGGCTGGAGTGCAGTGGCGCGATCTCG
patch	GACGGAGTCTTGCTCTGTCGCCCAGGCTGGAGTGCAGTGGCGCGATCTCGGCTCACTGCAAGCTCTGCCTCCTGGGTTCACGCCATTCTCCTGCCTCAGTCTCCCGAGTAGCTGGGACTA
patch	CCTGGGTTCACGCCATTCTCCTGCCTCAGTCTCCCGAGTAGCTGGGACTACAGGCACCTGCCACTACGCCTGGCTAATTTTTTGTATTTTTAGTAGAGACACAGTTTCACCGTTTCTACC
patch	AAGGAATGAGGAGCCCCAGGAGGTCTTGGTAAGAGATAAAAAAACAGGAGGGGGCCCTCTCTGGCTCTATGGTAGAAACGGTGAAACTGTGTCTCTACTAAAAATACAAAAAATTAGCCA
patch	ACCTGTAATTCCAGCACTTTGGGAGGCCGAGGCGGGCGGATCACAAGGTCAGGAGATCGAGACCATCCTGAAGGAATGAGGAGCCCCAGGAGGTCTTGGTAAGAGATAAAAAAACAGGAG
patch	GACCTTGTGATCCGCCCGCCTCGGCCTCCCAAAGTGCTGGAATTACAGGTATGAGCCACCGCACCCGGCCTTTTTTTTTTTTTTTTGAGAAGCAGTCTCTGTTGCCCAGACTGGAGTGCA
patch	TTTTTTTTTTTTTTTTGAGAAGCAGTCTCTGTTGCCCAGACTGGAGTGCAGTGGCACGATCTCAGCCCACTGGAACCTCTGCCTCCCGGCTTCAAGCAATTCTCCTACCTTGGCCGCCCA
patch	TGGAACCTCTGCCTCCCGGCTTCAAGCAATTCTCCTACCTTGGCCGCCCAAGTAGCTGGGATTGCAGGCGCCCACCACCATGCCCAGCTAATTTTTTTTTTTTTTTTTTTTAGACGGAGT
patch	CCCACCACCATGCCCAGCTAATTTTTTTTTTTTTTTTTTTTAGACGGAGTTTCGCTCTTGTTACCCAGGCTGGAGTGCAAGGGCGCGATCTCGACTCACCACAACCTCCGCCTCCTGGGT
patch	TGGAGTGCAAGGGCGCGATCTCGACTCACCACAACCTCCGCCTCCTGGGTTCAAGCGATTCTCCTGTCTCAGCCTCCCAAGTAGCTGGGTTTACAGCCATGTGCCACCACGCCCAGCTAA
patch	CTGAGGTCGGGAGTTTGAGACCAGCCTGACCAACATGGAGAAACCCCGTTTCTACTAAAAAAATACAAAATTAGCTGGGCGTGGTGGCACATGGCTGTAAACCCAGCTACTTGGGAGGCT
patch	ACTTGAGGCCAGGCGCGGTGGCTCACGCCTGTAATCCCAGCACTTTGGGAGGCTGAGGTGGGCGGATCACCTGAGGTCGGGAGTTTGAGACCAGCCTGACCAACATGGAGAAACCCCGTT
patch	AAGAAATAGCCCCTCAGAAACCCACTTGAGGCCAGGCGCGGTGGCTCACGCCTGTAATCCCAGCACTTTGGGAGGCTGAGGTGGGCGGATCACCTGAGGTCGGGAGTTTGAGACCAGCCT
patch	GGAGGTCAGACTTCAGAAAGGACTTCCCTCTTTTATTTTTTTTTCTGAGACGGAGTCTTGCTCTGTCGCCCAGGCTGGAGTGCAGTGGTACAATCTCAGCTCACTGCAACCTCCACCTCC
patch	CAGGCTGGAGTGCAGTGGTACAATCTCAGCTCACTGCAACCTCCACCTCCTGGGTTCAAGCGATTCTTCTGCCTCGGCCTCCCAAGTAGCTGGGACTACAAGCACCTGCCACCACGCCCG
patch	TGAGGTCAGTTCCAGACCATCCTGGCCAATATGGTGAAACCCCGTCTCTATTAAAAATACAAAAATAAGCCGGGCGTGGTGGCAGGTGCTTGTAGTCCCAGCTACTTGGGAGGCCGAGGC
patch	AAGTCCTGGCCGGGTGTGGTGGCTCATGCCTGTAATCCCAGCACTTTGGGAGGCCGAGGTAGGCGGATCATGAGGTCAGTTCCAGACCATCCTGGCCAATATGGTGAAACCCCGTCTCTA
patch	TGGCCAGGATGGTCTGGAACTGACCTCATGATCCGCCTACCTCGGCCTCCCAAAGTGCTGGGATTACAGGCATGAGCCACCACACCCGGCCAGGACTTCTCTCTTGAGAAGAAAGGGAAA
patch	TAAAATATGACTTTCGGGGATTGTTATGGTATTAATGAGGTAGTGGCAGGTACATAGTAAGTGCTCAATAAATGGTAGTTCCTCATATTATTGCCCCAGACTATTGCTAACCCTTTCCTT
patch	TTGTAAGTGGCAGGGCTGAGATCTGAACCCAGTCTGGCTCCTGACCACAATGTTACACTGCCCCTCAAAATAAAATATGACTTTCGGGGATTGTTATGGTATTAATGAGGTAGTGGCAGG
patch	TTGTGGTCAGGAGCCAGACTGGGTTCAGATCTCAGCCCTGCCACTTACAAGTATTGCGGGTTGGTCAGCCGGGTGCAGTGGCTCACGCCTGTAATCCTAGCACTTTGGGAGGCCGAGGCG
patch	TTTTAGTAGAGACAGGGTTTCCCCATGTTGGCCAGGCTGGTCTGGAACTCCAGACCTTAAGTGATCCCGCCGCCTCGGCCTCCCAAAGTGCTAGGATTACAGGCGTGAGCCACTGCACCC
patch	TCTCCTGTCTCAGCCTCCCGAGTAGCTGGGATTACAGGCACGTGCCACCACACCCAGATAATTTTTGAATTTTTAGTAGAGACAGGGTTTCCCCATGTTGGCCAGGCTGGTCTGGAACTC
patch	TGGTGGCACGTGCCTGTAATCCCAGCTACTCGGGAGGCTGAGACAGGAGAATCACTTGAACCCAGGAAGCAGAGGTTGCAGTAAGCCGAGACTGTGCCACTGCACTCCAGCCTGGGCAAC
patch	TCTAGGGACCCCAACCCAACCCTCAATACTTTTTTTTTTTTTTTTTTTTTTTTAGACAGAGTCTTGCTCTGTTGCCCAGGCTGGAGTGCAGTGGCACAGTCTCGGCTTACTGCAACCTCT
patch	CAACAGAGCGAGACTCCGTCTCAAAAAACAAACAAACATTGAACACCCCAACTTCTTCTCAGCGTCTGCTTCTAGGGACCCCAACCCAACCCTCAATACTTTTTTTTTTTTTTTTTTTTT
patch	AGGAGGCGGAGGTTGTAGGAAGGCGGAGATTGCAGTGAGCCAAGATCGCTCCACTGCACTCCAGCCTGGGCAACAGAGCGAGACTCCGTCTCAAAAAACAAACAAACATTGAACACCCCA
patch	AGCGATCTTGGCTCACTGCAATCTCCGCCTTCCTACAACCTCCGCCTCCTGGGTTCAAGCGATTCTCCTGCCTCAGCCTCCTGAGTAGCTGGGACTACAGGTGTGCACCACCACACCCAG
patch	CCTCAGCCTCCTGAGTAGCTGGGACTACAGGTGTGCACCACCACACCCAGCTAATTTTTGTATTTTTAGTAGAGACAGGGTTTCATCATGTTGGCTAGGATGGTCTCGATCTCTTGACCT
patch	AGAGACAGGGTTTCATCATGTTGGCTAGGATGGTCTCGATCTCTTGACCTTGTGATCCGCCCTCCTAGGCCTCCCAAAGTGCTGGTATTACAGGCGTGAGCCACCGCGCCCAGCTCAATG
patch	CTCCCAAAGTGCTGGTATTACAGGCGTGAGCCACCGCGCCCAGCTCAATGTTTTTTTACAAATCAGCACCTGTGAAAGGAAGGGAGAGGAAACATAATTGGGCAGAGGGAGAAGTCAAAC
patch	GTGCTCAAGCAAGGTGAGGCAATCACAGAGCTCCCCGCCCTTGACCCAGGTTTGTCCAGCCTGTGTTGCTGTTTGACTTCTCCCTCTGCCCAATTATGTTTCCTCTCCCTTCCTTTCACA
patch	TCAGCGTCTGCCTCTGGTGCAGACAGCGGCCTCACTGGAAGTCATGCCTTTTCTGGGCAGCCTACACCCAGTGCTCAAGCAAGGTGAGGCAATCACAGAGCTCCCCGCCCTTGACCCAGG
patch	CCTTCAAGGAAGGACTTGCCCCAAGCTGCAGGGAGTGCAGGCTGCAGACAGGCTCCAGCTGTCAGCTCCTTCAGCGTCTGCCTCTGGTGCAGACAGCGGCCTCACTGGAAGTCATGCCTT
patch	GGAGGTCAAATGACTTGCCCAAGATAACAGGGCTAGTGTTGTAAACACAGAGATGTGCTGGCCAGATCAGCCTTCAAGGAAGGACTTGCCCCAAGCTGCAGGGAGTGCAGGCTGCAGACA
patch	CTGTGTTTACAACACTAGCCCTGTTATCTTGGGCAAGTCATTTGACCTCCAAAGCGCCTTGTCTGTAAAAACAGGTAAAATAGTAATGGGATTCATGGCATTCTTATGAGGATTAAATGA
patch	ACAGGTAAAATAGTAATGGGATTCATGGCATTCTTATGAGGATTAAATGAGGTAATATGTGTAAAGCTTTTAACGACACTGCCTGGCACATAGTAAGCATTCAGTACACTGTAAACATGA
patch	TAACGACACTGCCTGGCACATAGTAAGCATTCAGTACACTGTAAACATGAACCATTAGTATCTCCACTTTACAACTGAGGCTTAGAGGCAAAGTAGTTTACAAAAGGCCACAAAGTCTGA
patch	AAGCATTCAGTACACTGTAAACATGAACCATTAGTATCTCCACTTTACAACTGAGGCTTAGAGGCAAAGTAGTTTACAAAAGGCCACAAAGTCTGACTTCAATTCCCTTGCCCTAAGCAC
patch	GGACCCTTCTACCACATACTAAAATTAAAATGGCCCAGGCCGGGTGCAGTGGCTCACACCTATGTGAGCACTTTGGGAAGCCAAGGCAGGTAGATTACTTGAGGTCAGGAGTTCGAGACC
patch	CTTTGGGAAGCCAAGGCAGGTAGATTACTTGAGGTCAGGAGTTCGAGACCAGCCTGGCCAACATGGTGAAACCCCATCTCTTCTAAAAATACAAAAATTAACCCAGTGTGGTGGCATGCA
patch	ACCCCATCTCTTCTAAAAATACAAAAATTAACCCAGTGTGGTGGCATGCACCTGTAATCCCAAATACTCGGGAGGCTGAGGCATGAGAATCGGTTGAACCCGGCAGGTGGAGGTTGCAGT
patch	GGAGGCTGAGGCATGAGAATCGGTTGAACCCGGCAGGTGGAGGTTGCAGTAAGCGGAGATCACACCACTGCACTCCAACCTGGGCGACAAAGTGAGACTCAGTCTCAAAAAATAAAATGA
patch	CACTCCAACCTGGGCGACAAAGTGAGACTCAGTCTCAAAAAATAAAATGAAATAAAATAAAGTGGCTCAAAGACTCAATTTAAGAGTTAAAACTATAAAACTCTTAGAAGAAAATATTGT
patch	AGACTCAATTTAAGAGTTAAAACTATAAAACTCTTAGAAGAAAATATTGTTGAAAATCTTCATCACATTGGACTTGGCAACAACTGCATAAATAGGATACCAAAAGTACAAGGAAGAAAA
patch	GACTTGGCAACAACTGCATAAATAGGATACCAAAAGTACAAGGAAGAAAAAATAGTAGGTAAATTGAACTTCATCAAATTAAGAACTTTTGTGCACCAAAGGACACTATCAAGAAAGTGA
patch	TCATCAAATTAAGAACTTTTGTGCACCAAAGGACACTATCAAGAAAGTGAAAAAACCTGGAGAATGGAAGAAAATATTTGCAGATCATATATCTAACAAGGGATTAATATTCAAAATATA
patch	AAAATATTTGCAGATCATATATCTAACAAGGGATTAATATTCAAAATATATATAGAACTCCTACAACTTGACAACAAAAAAACAAACAACCCAATTCAAAAATGGGCAAAGTACTTGAAT
patch	ACAACAAAAAAACAAACAACCCAATTCAAAAATGGGCAAAGTACTTGAATAGACACTTCTCCAAAGAAGATATACTAATGGACAATAAATTCGTGGAAATATGCTCAACATCGTTAGTCA
patch	TTCTTGATTATGGCCATCCTGGTTAGTGTGAAGTGGCATCTCATTGTGGTTGTAATCTGCATTTCCCCAATGACTAACGATGTTGAGCATATTTCCACGAATTTATTGTCCATTAGTATA
patch	GTACATTCCCACCAGCAATGCACGGAGGATTCCAATTTCTCCACATCCCCACCAAAACTTATTATCCATTTTCTTGATTATGGCCATCCTGGTTAGTGTGAAGTGGCATCTCATTGTGGT
patch	GTGACTTGGTAGTTCTATTTTTAACCTTTTGAGGAACTGCCAAACTGTTTTCCCCAATGACTGCACTATTGTACATTCCCACCAGCAATGCACGGAGGATTCCAATTTCTCCACATCCCC
patch	AAACAGTTTGGCAGTTCCTCAAAAGGTTAAAAATAGAACTACCAAGTCACCCAGCAATTCCATTCTTAGGCATATATTCAAAAGAAATGAAAGCAGATATTTGTACACCAGTGTTCACAG
patch	CATATATTCAAAAGAAATGAAAGCAGATATTTGTACACCAGTGTTCACAGCTGCACTATTTACAATAGTCAAAAGGTAGAAACAACCTAGGTCCATCCACAAATGAATGGATAAATAAAA
patch	AAAAGGTAGAAACAACCTAGGTCCATCCACAAATGAATGGATAAATAAAACGTAGCATATACATACAATGGTACACTAGTCCGCTGTAAAAAGAAATTTTGATCTTACTGCATGCTACAT
patch	GTACACTAGTCCGCTGTAAAAAGAAATTTTGATCTTACTGCATGCTACATGGCTTCGACATACTACAACATGGATGGACCTTGAAAACATTATTCTTTGTGAAATAAACTAGACACAGGA
patch	TGGATGGACCTTGAAAACATTATTCTTTGTGAAATAAACTAGACACAGGACAAATGTTAGACGATTCCACTTATATGAGGCACCTAGAATGGGCAATTTGGTAAGCAAAGTAGAATAGAA
patch	ATCCCCAACATAAACTCTGTGACCATTAAACAGTAACTCCCCATTCCCTGCTACCTGTGCCCCTAGTAATTTCTATTCTACTTTGCTTACCAAATTGCCCATTCTAGGTGCCTCATATAA
patch	TCAGTGGCATTAAGTATATTCACAATGTCGTGTACCAATCACCACTCTTTATCCCCGAAACTGTTTCATCATCCCCAACATAAACTCTGTGACCATTAAACAGTAACTCCCCATTCCCTG
patch	AAAGAGTGGTGATTGGTACACGACATTGTGAATATACTTAATGCCACTGAATTTTACACTTGAAGTGGTTAAAGCGATAAATATTATAGTTTGCATATTTTATCATAAAAATATTTTTTT
patch	AAAGCGATAAATATTATAGTTTGCATATTTTATCATAAAAATATTTTTTTAAACGATGAAGGGACGTGAACGGGTTGAAATTTTATAAAAAGTGGCCAGGGAAGGTGTCACTGCAATGGT
patch	CGGGTTGAAATTTTATAAAAAGTGGCCAGGGAAGGTGTCACTGCAATGGTGTCCTACAGGAGGAGGAAGATCATGTGGACATCTGCGGGAAGGGTGTTCTGGCAGAGGGAGTAGCACGGG
patch	TCATGTGGACATCTGCGGGAAGGGTGTTCTGGCAGAGGGAGTAGCACGGGCGATGGCTCTGAGGACTGTGAGAAGTATAGTTGGAAACAGCGAGGAGGCCAGGGTGTCCGAAGCTGAGTA
patch	CTCCTCCTCACTCTCAGCAGAAACTGACCTTCCCCCTCTTATCTCACCTCCTCCCACTCTCTCTGGCTTACTCAGCTTCGGACACCCTGGCCTCCTCGCTGTTTCCAACTATACTTCTCA
patch	CGTGCACCTGCCACTTCAGCCCCACGGGTCTATAAAATGGGCATGATTATCGTGGCTACCTCACTGGTCCTGGCAATTAAGGAACAATGTGTGCCAGGCACTCTGTAAACCACATACTTG
patch	CCCCACGGGTCTATAAAATGGGCATGATTATCGTGGCTACCTCACTGGTCCTGGCAATTAAGGAACAATGTGTGCCAGGCACTCTGTAAACCACATACTTGCGAGTGTCAAGCTGGTGAC
patch	TGTCTGAAAGGACCATTGAAGGGAGCAATTCTTTTTTTTTTTTTTTTTGAAGATGGAGTCTTGCTCTGGACTCCAGGCTGGAGTGCAGTGGTGCGATCTCAGCTCACTGCAACCTCCACC
patch	CTCCAGGCTGGAGTGCAGTGGTGCGATCTCAGCTCACTGCAACCTCCACCTCCCAGGTTCAAGCAATTCTCTTGCCTCAGCCTCCCGAGTAGCTGGGACTCCAGGTGCGTGCCACCACGC
patch	CAGGAGTTTGAGACCAGCCTGGCCAACATGGTGAAACCCCATCTCTACTAAAAATACAAAAATTAACTGGGCGTGGTGGCACGCACCTGGAGTCCCAGCTACTCGGGAGGCTGAGGCAAG
patch	CGCTCCCTTTAGGCTGGGTATGGTGTCTCTCAGCACTTTGCGAGGCCAAGGCGGGCAGATCATTTGAGGTCAGGAGTTTGAGACCAGCCTGGCCAACATGGTGAAACCCCATCTCTACTA
patch	CTTGGCCTCGCAAAGTGCTGAGAGACACCATACCCAGCCTAAAGGGAGCGATTCTATTCTACTATTCTTCCTTCTGCTAATCCTTCCATTCTTTAATTTAATAACGAAGATTTTTTGAGT
patch	CTTCTGCTAATCCTTCCATTCTTTAATTTAATAACGAAGATTTTTTGAGTACCTGTCATATACCAGGTGCTGTTCTGGGCCCTGGGAATACAGCTGTTAACAAAATCATCAAACCACTTC
patch	TGTTCTGGGCCCTGGGAATACAGCTGTTAACAAAATCATCAAACCACTTCCCTCGTGGAGCCCACATTGCAGTGAGAGAGACAAACACGACACACACTCTCAAGTCCTTGAAGATAAAGA
patch	AGTGAGAGAGACAAACACGACACACACTCTCAAGTCCTTGAAGATAAAGAAAACTGGGTAACGGAGAGAAGAGGCCAGGGTTTGTTCTATAATCATTAATAACACGAGCAGTAAGAAGTA
patch	GAGGCCAGGGTTTGTTCTATAATCATTAATAACACGAGCAGTAAGAAGTAAAATTTATCTAAGTAACAACTTATAAAGGGTCTACTGTGTGCTAAGCTCTCATCCAGGTTCCCAAGGATT
patch	TTATAAAGGGTCTACTGTGTGCTAAGCTCTCATCCAGGTTCCCAAGGATTAACTCAGACCACACAGTAATTGAATAGATTCTATCATTGTCATCTTACAGAGGCCCAGAGAGAGAAAGTG
patch	CTTGGCCACTAGACCCAAAGTGGCTGAGTTAGAATCCCAGCCCCGTTACCAGCTATGACACTAGGCAAGTCACTTTCTCTCTCTGGGCCTCTGTAAGATGACAATGATAGAATCTATTCA
patch	CTCCTCTGTGAGTCCTCTGCGGACCACCCTAGGCAAGCAAAGGGATTAGGAGCTTGGCCACTAGACCCAAAGTGGCTGAGTTAGAATCCCAGCCCCGTTACCAGCTATGACACTAGGCAA
patch	GGTTCTCAGGGCTGCCTGGGTTCAAACCCCAGCTCCAGACTTTGACTTCCTATGCACCCATTTGAACAAGGTAACCTCTCTGTGCCTCAGCTGTCAGGAGGGTAGAGGAGAGGACTCAAT
patch	AGCCGAGATCCCGCCACTGCACTCCAGCCTGGGCGACAGAGCGAGACTCCGTCTCAAAAAAAAAGAACAAGGTTCTCAGGGCTGCCTGGGTTCAAACCCCAGCTCCAGACTTTGACTTCC
patch	GCCACACCAGCCGGACCACCCGCCAGAGGCTCAACGGCCCCTCCTCGCAGCCGAGGAAACTGAGGCTCGGAGGCAGGGCGCAGAGGCCCAAGGTGACACAGCAGGCGGCCGTCGGCCGGG
patch	GGCCCGCGCTCCCCGGCCGACGGCCGCCTGCTGTGTCACCTTGGGCCTCTGCGCCCTGCCTCCGAGCCTCAGTTTCCTCGGCTGCGAGGAGGGGCCGTTGAGCCTCTGGCGGGTGGTCCG
patch	GCAGCAAATCATGGGCTGTCCTAGCCCCTTTTCAGATGAGAAAGGAGCCCAGAGAGGGGAGAGGGCCTGCCAAGGTGGCACATCTGGCCAGGCGCTGCGTAGGCTGAGCCCTGGGGGTCA
patch	AGACGTCCAGTTTTTTGGGAGGGGTGGGACACAGGAGTCTGTTTTTTAACTAGCTCCCCAGAGCACCTGAGCAGCAAATCATGGGCTGTCCTAGCCCCTTTTCAGATGAGAAAGGAGCCC
patch	AAGAAATGCAGACGTCCAGTTTTTTGGGAGGGGTGGGACACAGGAGTCTGTTTTTTAACTAGCTCCCCAGAGCACCTGAGCAGCAAATCATGGGCTGTCCTAGCCCCTTTTCAGATGAGA
patch	GAGGCTGAGGTGGGTGAATCACTTGAGGTCAGGAGTTCGAGACCAGCCTGACCAATATGGTGAAACCCCATCTCAAAAAAAAAAAAAATTGGGGCTAACGGTGAGCCTGTTTTGCAGGAT
patch	CAGGCTGGTCTCGAACTCCTGACCTCAAGTGATTCACCCACCTCAGCCTCCCAAAGTGCTGGGATTATAGGCGTGAGCCACTGCACCCAGCCTAGCCCCATTTTTCACATGAAGAGACCG
patch	AGGCTGGTCTCGAACTCCTGACCTCAAGTGATTCACCCACCTCAGCCTCCCAAAGTGCTGGGATTATAGGCGTGAGCCACTGCACCCAGCCTAGCCCCATTTTTCACATGAAGAGACCGA
patch	AGGCAGAAGTTGTGATGAGCTGAGATCCCGCCACTGCACTCCAGACTGGGCAACAGAGCAGGACTCTGTAAAAAACAAAACAAAACAAAAAATTACCCTTCCCCACAATTATAAGCATTT
patch	CCCAGTCTGGAGTGCAGTGGCGGGATCTCAGCTCATCACAACTTCTGCCTCCTGAGTTCAAGCGATTCTCCTGGCTCAGCCTCTCGAGTAGCTGGGACTAGAGATGCATGCCACCACGCC
patch	CTGGCTCAGCCTCTCGAGTAGCTGGGACTAGAGATGCATGCCACCACGCCTGGCTAATTATTTGTATTTTTAGTAGAGATAGGGTTTCTCCATGTTGGTCAGGCTGGTCTCGAACTCCTG
patch	TAGTAGAGATAGGGTTTCTCCATGTTGGTCAGGCTGGTCTCGAACTCCTGACCTCAAATGATCTGCCCGCCTCGGTCTCCCAAAGTGCTGGGATTACAGTGAGCCACCACGCCTGTCTGG
patch	TTGGTCAGGCTGGTCTCGAACTCCTGACCTCAAATGATCTGCCCGCCTCGGTCTCCCAAAGTGCTGGGATTACAGTGAGCCACCACGCCTGTCTGGGTAATTTTTTTTTAAGTATTCTGT
patch	GGCTGAGCCAGGATGCTGCTGGTGCGCTCGCCGCGCCGGCCCCGCCCTCCCGCGGCCCCGCCCCGCCCGCAGGCCCCGCCCCCGGCAGGCCCCGCCCCGCCGAGCGCCCGGCCGCCCTCC
patch	CTCGCCGCGCCGGCCCCGCCCTCCCGCGGCCCCGCCCCGCCCGCAGGCCCCGCCCCCGGCAGGCCCCGCCCCGCCGAGCGCCCGGCCGCCCTCCTGTCTGGGCGCGCGTGGCTGGCGGGT
patch	AGAATGATTGTTGTCGTAAAGGCCTTTGATAATAATAGATACTGTTTACCCAGTGCTTGATGCCAGGCATTGCTACAAACACTGCGTACACATTATTCTATTTAATCTTCATAACCCAGT
patch	TCACTAGCATTTAACCTCTGTGCCCCAGCTTCCTCTTCTGTGAAAGGACAGTAATGACAGTACCTACCTCACTGGGTTATGAAGATTAAATAGAATAATGTGTACGCAGTGTTTGTAGCA
patch	GTGCCAAGTGTGGTACTGCTCTCACTAGCATTTAACCTCTGTGCCCCAGCTTCCTCTTCTGTGAAAGGACAGTAATGACAGTACCTACCTCACTGGGTTATGAAGATTAAATAGAATAAT
patch	TCTGCAGGCACCTCCCAAGTTCTGTGGTCTATTGTTTTCAAGGGCTGCTGGAACGAAGTACCACACACTAAGTGGCTTCAACAACCGAAATGTATGGTCTGTCCTGGTTCTGGAGACTAG
patch	AGTGGCTTCAACAACCGAAATGTATGGTCTGTCCTGGTTCTGGAGACTAGAAGTACAAAATCACGGCGTGGGAGGGCTGGCTGCTTCCGAGGCCCATGAAAGAGCATGTGTGCCCGGCCA
patch	GGAGGGCTGGCTGCTTCCGAGGCCCATGAAAGAGCATGTGTGCCCGGCCACTCTGACTTGCAGATGCCCATCTTCTCCCTATGTCTCCTCACACCATCTTCCCTGTGGTGTGTGTGTGCA
patch	TCTTCTCCCTATGTCTCCTCACACCATCTTCCCTGTGGTGTGTGTGTGCAAATCCCTTCTTTCTATAAGGACACCAGTCATACTGGACTAGGGCCCACCCGAATTGCCTCATTTTAACTT
patch	ACACCAGTCATACTGGACTAGGGCCCACCCGAATTGCCTCATTTTAACTTGATGACCTCTGTAATCATGAGGTAATGTCCAAGTAAGGTCCCATTCTAAGATACCTGAATGCCCAGGCAC
patch	GGTAATGTCCAAGTAAGGTCCCATTCTAAGATACCTGAATGCCCAGGCACGGTGGTTCATGCCTGTAATCCCAGCACTTTGGGAGGCCGAGGCAGGCAGATCAACTGAGGTCAGGAGTTC
patch	CCACCATGCCCCGCTAATTTTTTTATTTTTAGTAGAGACAGGGTTTCACCATGTTGGCCAGGCTGGTCTTGAACTCCTGACCTCAGTTGATCTGCCTGCCTCGGCCTCCCAAAGTGCTGG
patch	CCTCCACCTCCCTGGGTTCAAACAATTCTTCTGCCTCAGCCTCCCGAGTAGCTGGGACTACAGGTACGCACCACCATGCCCCGCTAATTTTTTTATTTTTAGTAGAGACAGGGTTTCACC
patch	TACTCGGGAGGCTGAGGCAGAAGAATTGTTTGAACCCAGGGAGGTGGAGGTTGCAATGAGCCAAGATCACGCCACTGCATTCCAGCCTGGGAGACAGAGCAAGACTCTGTCTCAAAACAA
patch	TTACGGGTTGAATTGTCACCCCCACATTCCCCAAGTTCATATGTTCAGGGGTTTGTTGTTGTTGTTGTTGTTGTTTTGAGACAGAGTCTTGCTCTGTCTCCCAGGCTGGAATGCAGTGGC
patch	GGTGAGACAGCCAGTGACGACCATCCACATGTTACGGGTTGAATTGTCACCCCCACATTCCCCAAGTTCATATGTTCAGGGGTTTGTTGTTGTTGTTGTTGTTGTTTTGAGACAGAGTCT
patch	AGGCTGGGAAAGGCACACAACCCAGTATCAGACCTGAGTTCACACTCCTTCTGGCAGGAACTTCTAGGTGACATTGGGAAGCAACTTCATTCCTTAGAACCTAGATTTCTCCTCAGGCTA
patch	AAAGAGACCTAAGAGATTATTTAGCCAAGCCCCCTTATAGCCTGAGGAGAAATCTAGGTTCTAAGGAATGAAGTTGCTTCCCAATGTCACCTAGAAGTTCCTGCCAGAAGGAGTGTGAAC
patch	AGGTATTATTCCTGATTTAAGGAGGATGCAATGAGGCTTGATGTGGATTCACCCACCCCAAAGCCTGTGTTCTTAACCACTATGCAATACTGCCTCCCATCAAAGTCTCTATCTCAAGTC
patch	ATTTAATGAGAACGCCAAGGGCGTGGCTGTCAATCCTATGACACCTGTCTGAGGTAGGTATTATTCCTGATTTAAGGAGGATGCAATGAGGCTTGATGTGGATTCACCCACCCCAAAGCC
patch	GCATGAACCCAGGAGGTAGAGATTGCAGTGAGCCGAGATCGCACCACTGCACCCCAGCCTGGGCAACAGAGTGAGACTCCGTCTCAAAAAAAGAGACTGGTTTCTTACCTAAGTCACAAA
patch	GCAGTGGTGCGATCTCGGCTCACTGCAATCTCTACCTCCTGGGTTCATGCCATTTTCCTGCCTCAGCCTCCCAAGTAGCTGGGACCACAGGCACCCACCACCACACCCGGCTAGTTTTTT
patch	CTCGGCTCACTGCAATCTCTACCTCCTGGGTTCATGCCATTTTCCTGCCTCAGCCTCCCAAGTAGCTGGGACCACAGGCACCCACCACCACACCCGGCTAGTTTTTTGTATTTTTAGTAG
patch	AGCCTGGCCAACATGGTGAAACCCCCTCTCTACTAAAAATACAAAAATTAGCTGGGCATGGTGGTGGGTGCCTATAATCCCAGCTACTCGGGAAGCTGAGGCAGGACAATCATTTGAACC
patch	GGTGCAGTGGCTCATGCCTGTAATCTCAGCACTTTGGGAGGCCGAGGCAGGCGGTCAAGAGTTCGAGACCAGCCTGGCCAACATGGTGAAACCCCCTCTCTACTAAAAATACAAAAATTA
patch	CTGCCTCGGCCTCCCAAAGTGCTGAGATTACAGGCATGAGCCACTGCACCAGGCCTGTCTTCAGGTCTTTTTTATTTTATTATTTATTTATTTATTTATTTATTTATTTATTTATTTTGA
patch	TTTATTTTATTATTTATTTATTTATTTATTTATTTATTTATTTATTTTGAGACAGAGTCTCGCTCTGTCGCCCAGGCTGGAGTGCCGTGGTGCGATCTCGGCTCACTGCAAGCTCCACCT
patch	CCCAGGCTGGAGTGCCGTGGTGCGATCTCGGCTCACTGCAAGCTCCACCTCCCGGGTTCACGCCATTCTCCTGTCTCAGCCTCCCGAGTAGCTGGGATTACAGGCGCCTGCCACCATGCC
patch	AGGAAATCGAGACCATCCTGGCCAACTTAGTGAAACCCCATCTCTACTAAAAATACAAAAAAATTAGCTGGGCATGGTGGCAGGCGCCTGTAATCCCAGCTACTCGGGAGGCTGAGACAG
patch	GGCCGGGTGCAGTGGCTCATGCCTGTAATCCCAGCACTTTGGGAGGCCGAGGCAGGCAGATCACGAGGTCAGGAAATCGAGACCATCCTGGCCAACTTAGTGAAACCCCATCTCTACTAA
patch	TCGGCCTCCCAAAGTGCTGGGATTACAGGCATGAGCCACTGCACCCGGCCCACATACTACATTTTCTATCCACTCACCAGTTGATGAAGACTTAATTTGTTTCCAGTTTTCTTTTTTCTT
patch	CACTCACCAGTTGATGAAGACTTAATTTGTTTCCAGTTTTCTTTTTTCTTTTTTTTGAGATGGGATCTCCCTGTATTGCCCAGGTTGGTCTTGAACTCCTGGGCTCAAGTGATCCTCCCA
patch	TGAGATGGGATCTCCCTGTATTGCCCAGGTTGGTCTTGAACTCCTGGGCTCAAGTGATCCTCCCACCTAAGCCTCCCAAAGTGCTGGGATTTGTTTCCGGTTTTTTTCCTACTATGCTAT
patch	TTTTTTTTTTAACCTCTGTACCCCTAGCTTTTTTTTTTTTTTTTTTTTTTTTTGAGATGGATTCTTGCTCTGTCGCCCAGGCTGGAGTGCAGCAGTGTGATCTTGGCTCACTGCAACCTC
patch	TGTCGCCCAGGCTGGAGTGCAGCAGTGTGATCTTGGCTCACTGCAACCTCCACCCCCCGGGTTCAAGCAATTCTCCTGCCTCAGCCTCCCAAGTAGCTGGGATTACAGGCGTACGCCACC
patch	TTGAGACCAGCCTAGCCAACATGGTCAAACCCCGTCTCTACTAAAAAAAATACAAAAATTAGCCAGGCATGGTGGCGTACGCCTGTAATCCCAGCTACTTGGGAGGCTGAGGCAGGAGAA
patch	CAGTGGCTCACACCTGTAATTCCCAGCACTTTGGGAGGCTGAGGCAGGCGGATCACCTGAGGTTAGGAGTTTGAGACCAGCCTAGCCAACATGGTCAAACCCCGTCTCTACTAAAAAAAA
patch	CGCCTGCCTCAGCCTCCCAAAGTGCTGGGAATTACAGGTGTGAGCCACTGTGCTCAGCCTGTGTGTTTTGAGACAGGGTCTTGCTTCGTCACCCAGGCTGGAGTGCAGTGGCTCAATCAC
patch	AGACAGGGTCTTGCTTCGTCACCCAGGCTGGAGTGCAGTGGCTCAATCACAGCTTACTGCAGCCTGGACTTCCCAGGCTCAAGTGATCCTCCCGCCTCAGCCTCTCAAGTAGCTGGAACT
patch	TCCCAGGCTCAAGTGATCCTCCCGCCTCAGCCTCTCAAGTAGCTGGAACTACAGGCGAGTGCCACCATGCCTGGCTAAGTTTTAATTTTATGTAGAGATGGTCTCAGTATGTTGCCCAGG
patch	CTGGCTAAGTTTTAATTTTATGTAGAGATGGTCTCAGTATGTTGCCCAGGCTGATTTCAAACTCTTGGGCCCAAGTGATCCTCCTGCCTTGCTTCCCTCCCAAAGTGCTAGGATTACAGG
patch	CCAAGTGATCCTCCTGCCTTGCTTCCCTCCCAAAGTGCTAGGATTACAGGCATGAACCACTTCACCTGGCCCATGCTATATGTTTGCCCCTCGTCTTCTTACCTACTCCCTCAGTTTTCT
patch	CTTCAGCACAGGAGTTTGGGGAAGACACAAACATTCAACCCCTACTGTTCCAACCCCTGCTTCACAGATGAGAAAACTGAGGGAGTAGGTAAGAAGACGAGGGGCAAACATATAGCATGG
patch	ATTAATAAGGGCTCCACCCACATCACCTGATGACCTCCCAGAGGTCCTACCTCCAAATACCATCACTCAGCTTCAGCACAGGAGTTTGGGGAAGACACAAACATTCAACCCCTACTGTTC
patch	GTAGGACCTCTGGGAGGTCATCAGGTGATGTGGGTGGAGCCCTTATTAATGGGATTTGTGCCCTTATAGAAAGGGACACAACATGAGATGATCTTGCTCTGGGCCATGCCGGGAGGAAGG
patch	AAGGGACACAACATGAGATGATCTTGCTCTGGGCCATGCCGGGAGGAAGGGAGAAGGTGGCTGTCAACGAGCCAGGAAGCGGCACTCCTGACACTGGATCTACCAACACCCCTATCTCAG
patch	GCCAGGAAGCGGCACTCCTGACACTGGATCTACCAACACCCCTATCTCAGACTTCCAGCCTCCAGGACCGTGAGAACTGTTTCCTGTTGAAGCCACCCTCTCTATATTTGTTACAGCAGC
patch	TGAGAACTGTTTCCTGTTGAAGCCACCCTCTCTATATTTGTTACAGCAGCCCACACTGATTAAGACACTTTTTTTTTTTTTTTTTTTTTTTTTTTTTTTGAGATGGAGCCTCGCTCCATC
patch	TTTTTTTTTTTTTTTTTTTTTTTTTTTTTGAGATGGAGCCTCGCTCCATCACCCAGGCTGGAGTGCAATGGCGCAATCTCGGCTCACTGCAACCTCTGCCTCCCGGGTTCAAGTGATTAT
patch	GCGCAATCTCGGCTCACTGCAACCTCTGCCTCCCGGGTTCAAGTGATTATCCTGGGTCAGCCTCCCAAGTAGCTGGGATTGCAGGCACCTGCCACCATGGCTGGCTAAATTTTGTATTTT
patch	AGCTGGGATTGCAGGCACCTGCCACCATGGCTGGCTAAATTTTGTATTTTTAGTAGAGACAGGGTTTCACCATGTTGGCCAGGCTGGTCTCCAACTCCTGACCTCAGGTGATCCACCTGC
patch	CATGTTGGCCAGGCTGGTCTCCAACTCCTGACCTCAGGTGATCCACCTGCCTCGGCCTCCCAAAGTGCTGGGCGTGAGCCACCATGCCCGGCCTGACACTTATCTTTTATATCTATATAT
patch	GGCGTGAGCCACCATGCCCGGCCTGACACTTATCTTTTATATCTATATATTTTTTTCTTTGTTGAGACGGAGTCTCACTGTGTCGCCCAGGCTGGAGTGCAGTGGTGTGATCTTGGCTCA
patch	AGTCTCACTGTGTCGCCCAGGCTGGAGTGCAGTGGTGTGATCTTGGCTCACCGAAACCTCTGCCTCCCAGGTTCAAGTGATTCTCGTGCCTCAGCCTCCGGAGCAGCTGGGATTACAGGC
patch	GTTCAAGTGATTCTCGTGCCTCAGCCTCCGGAGCAGCTGGGATTACAGGCGTGAGCCACCATGACTGGCCTAAAACACCTACCTTTTATTTTTTAAAAAACCAACACATTATCAGTACTT
patch	TAAAACACCTACCTTTTATTTTTTAAAAAACCAACACATTATCAGTACTTCATGCCAGACACCATTCTAGGAAATTAACTCCTCTGACTTTCACATCAATCCCATGGGTAGCTGTTATTT
patch	GAAATTAACTCCTCTGACTTTCACATCAATCCCATGGGTAGCTGTTATTTACAGATGAGGAAACTGAGGCACAGAGGTAAAACAACTTTGCTGAGGTCACCTTGCTGCTAAGTGACACAG
patch	ACAGAGGTAAAACAACTTTGCTGAGGTCACCTTGCTGCTAAGTGACACAGCTGGCATCTAGTGCAGCAGGCTGGCTCCAAGTCTATGCCCCTCACCCCTCAGACGCTGCTCACCAAGCCG
patch	AGCCCCTCCGGCTTGGTGAGCAGCGTCTGAGGGGTGAGGGGCATAGACTTGGAGCCAGCCTGCTGCACTAGATGCCAGCTGTGTCACTTAGCAGCAAGGTGACCTCAGCAAAGTTGTTTT
patch	ATCTTTATTTTTATTAAAGGACAGGGTCTCTGGCCTGGTGCGTTGGCTCACGCCTGTAATCCCAGCACTTTGGGAAGCCAAGGCGGGCGGATCACGAGGTCAGGAGATTGAGACCATCCT
patch	TGGGAAGCCAAGGCGGGCGGATCACGAGGTCAGGAGATTGAGACCATCCTGGCCAACACGATGAAACCCCGTCTCTACTAAAAATACAAAAATTAGCTGGGCGTGGTGGTGAGTGCCTGT
patch	GTCTCTACTAAAAATACAAAAATTAGCTGGGCGTGGTGGTGAGTGCCTGTAGTCCCTGCTACTCAGGAGGCTGAGGCAGGAGACTTGCTCCTGAACCCAAGAGGCGGAGGTTGCAGTGAG
patch	CTGAGGCAGGAGACTTGCTCCTGAACCCAAGAGGCGGAGGTTGCAGTGAGCCAAGATCCCGCCACTGCACTCCAGCTTCCCGACAGAGCGAGACTCTGTCTCACAAAAAAAAAAAAAAAA
patch	TCCAGCTTCCCGACAGAGCGAGACTCTGTCTCACAAAAAAAAAAAAAAAAAAAAAAAAAAAGTCAGGGTCTCACCCTGTCCGCCAGGCTTGACTGCAGTGGCGTGACCTCAGCTTACTGC
patch	TCACCCTGTCCGCCAGGCTTGACTGCAGTGGCGTGACCTCAGCTTACTGCAGCCTCAACCTCCCAGACTCAAGTGATCCTCCCACCTCAGCCTCCTGAGTAGCTGGGACTACAGGTGCAC
patch	GATACCAGCCTGGACAACATAGCAAGACCCCATCTCTAAAAAAATATAAAAATTAGCCAGGCATAGCAGTGTGCACCTGTAGTCCCAGCTACTCAGGAGGCTGAGGTGGGAGGATCACTT
patch	CGTGACTCACATCTGTGATCCCAGCACTTTGGCAGGCTGAGGCAGGAGGATCACTGGAGGCCAGGAGCTTGATACCAGCCTGGACAACATAGCAAGACCCCATCTCTAAAAAAATATAAA
patch	CAGGCTGGTATCAAGCTCCTGGCCTCCAGTGATCCTCCTGCCTCAGCCTGCCAAAGTGCTGGGATCACAGATGTGAGTCACGTGCTTGGCCTAAACTTTTAAATGATGAGACTTAAGTCA
patch	CTCAGTTTCCCCTTTTGTAAAATAGGATGATGATACTTGCACCTCAAGGTGCTGGGAGGATTCACTGTGAGCATGTGAGAAGCAGAGGGCAGACTGTGGTGGCTGGTGGGCCAGGGCAGA
patch	CACACCTGCGCTCCAGCCTGGGTGACAGAGCGAGACTCCGTCTCAAAAAAAAATAAAAATAAAAAATAAACTCAGTTTCCCCTTTTGTAAAATAGGATGATGATACTTGCACCTCAAGGT
patch	TTTTTTGAGACGGAGTCTCGCTCTGTCACCCAGGCTGGAGCGCAGGTGTGCGATCTCGGCTCACTGCAACCTCCACCTCCTGGGTTCAAGCGATTCTCCTGCCTCAGCCTCCTGAGTAGC
patch	CGGTGAAACCCCATCTCTACTAAAAATACAAAAAATTAGCTGGGTGTGGTGGTGTGTGCCTGTAGTCCCAGCTACTCAGGAGGCTGAGGCAGGAGAATCGCTTGAACCCAGGAGGTGGAG
patch	ATCCCAGCACTTTGGGAGGCCGAGGCGGTCGGATCACGAGGTCAGGAGATCAAGACCATCCTGGCTAACACGGTGAAACCCCATCTCTACTAAAAATACAAAAAATTAGCTGGGTGTGGT
patch	CCTGGGCAAATCACTTCCTTTCTTTAAATTCAGTTTCCCCTTTTGCCGGGCGCGGTGGCTCATGCTTGTAATCCCAGCACTTTGGGAGGCCGAGGCGGTCGGATCACGAGGTCAGGAGAT
patch	GGGTCTGCAGGCTGGGTGGACCCCAAGCTTAGTTGGATCCTGGGCAAATCACTTCCTTTCTTTAAATTCAGTTTCCCCTTTTGCCGGGCGCGGTGGCTCATGCTTGTAATCCCAGCACTT
patch	CCCGGCCTGGGGGGTCAGGAGGGCTTCCTGGAAGAGGGGGTATCCTGAGCCCTGGAAGAGGAGACACCAGCCAGGCTGCTAGAGGCTGGGGATCCCCAGCACACAGGCTCCAGGCTGGGC
patch	TAGCAGCCTGGCTGGTGTCTCCTCTTCCAGGGCTCAGGATACCCCCTCTTCCAGGAAGCCCTCCTGACCCCCCAGGCCGGGCAGCCACTCCAGGGCTCCTCAGTTCAGCAATGTGTCTCT
patch	TTCAAGTGATTCTTCTTGCCTCAGCCTCCCAAGTAGCTGGGATTACAGGCACCCACGACCATGCCCGGCTAATTTTTGTATTTTTAGTAGAGACAGGGTTTCACCATATTGGCCAGGCTG
patch	AATTTTTGTATTTTTAGTAGAGACAGGGTTTCACCATATTGGCCAGGCTGGTCTCGAACTCCTGACCTCGTGATCCTCCTGCCTTGGCCTCCCAAAGTGTTGGGATTACAGGCATGAGCC
patch	TGATCCTCCTGCCTTGGCCTCCCAAAGTGTTGGGATTACAGGCATGAGCCACCGTGCCCGGCCTAATTTTTGTATTTTTTAGTAGAAACAGGGTTCCACCATGTTGGTCAGGCTGGTCTT
patch	TGTATTTTTTAGTAGAAACAGGGTTCCACCATGTTGGTCAGGCTGGTCTTGAGGTCCTGACCACAGGTGATCTGACCTCGCCTTGGCCTCGAAAAGTGCTGGGATTATAGGCATGAGCCA
patch	TCTGACCTCGCCTTGGCCTCGAAAAGTGCTGGGATTATAGGCATGAGCCACCGCACCCCACACCAACCTAGAAAAGTTCAACTCATTTGTCTAAGCCCAGCAAAATCATCCAGAAGCCGG
patch	GAAAAGTTCAACTCATTTGTCTAAGCCCAGCAAAATCATCCAGAAGCCGGTGGCGGTGGCTCACACCCATAATGCCAGCACTTTGGGAGGCTAAGACATGAGGATCACTTGAGGCCAAGA
patch	AATGCCAGCACTTTGGGAGGCTAAGACATGAGGATCACTTGAGGCCAAGAGTTTGAGACCAGCCTGAGAAATATAGCAAGACCCCCGTCTCTATGAAAAATACAAAAATTAGTTGGGTGC
patch	ATATAGCAAGACCCCCGTCTCTATGAAAAATACAAAAATTAGTTGGGTGCGGCGGCATGTGCCTGTGGTCCCAACTACTCTGGAGACTGAGGCAGGAGGATCACTTGAGGCCAGGAGCTT
patch	CCAACTACTCTGGAGACTGAGGCAGGAGGATCACTTGAGGCCAGGAGCTTGAGGCTGCAGTGATCTGTGATGGTGCCACTGCACTCCAGCCAGGGCGACAGAATGACACTGTCTCAAAAA
patch	TGGTGCCACTGCACTCCAGCCAGGGCGACAGAATGACACTGTCTCAAAAAAAAATGTCGGCTGGGCGCGGTGGCTCACACCTGTAATCCCAGCACTTAAGGAGGCTGAGGTGGGCGGATC
patch	TGGCTCACACCTGTAATCCCAGCACTTAAGGAGGCTGAGGTGGGCGGATCACGAGGTCAGGAGATCGAGACCATCCTGGCTAACACGGTGAAACCCCGTCTCTACTAAAAATACAAAAAA
patch	CCATCCTGGCTAACACGGTGAAACCCCGTCTCTACTAAAAATACAAAAAATTAGCCTGGCGTGGTGGCGGGCGCCTGTAGTCCCAGCTACTCGGGAGGCTGAGGCAGGAGAATGGCATGA
patch	GCGCCTGTAGTCCCAGCTACTCGGGAGGCTGAGGCAGGAGAATGGCATGAACCCGGGAGGCGGAGCTGGCAGTGAGCCGAGATCGTGTCACTACACTCTAGCCTGGATGACAGGGCCAGA
patch	AGGCGGAGCTGGCAGTGAGCCGAGATCGTGTCACTACACTCTAGCCTGGATGACAGGGCCAGACTCCATCTCAAAAAAAAAAAAAAAAAAATCATCTAGTGGTGATGGGACTTTGTAGGG
patch	GGAGAATTACAGCCCCCATCATAGTGTGTTGGGGTAAGAATTAAGTGAGTTCCCATATATGGGACAAACTTCCCCCCCTTATGACCTGTAAACCCAGTTTCTGGCGGCCAAGGATGGGGA
patch	GCACTCCAGCCTGGGTGACAGAGTGAGACTCCATCTCAAAAATAAAATCAATAAAATAAAGTAAAATGAGGGAGAATTACAGCCCCCATCATAGTGTGTTGGGGTAAGAATTAAGTGAGT
patch	TGATTTTATTTTTGAGATGGAGTCTCACTCTGTCACCCAGGCTGGAGTGCAATGGCATGAACTTGGCTCACTGCAACCTCTGACTCCCAGGTTCAAGAGATTCTCTTGCCTCAGCCTCCT
patch	CTGCAACCTCTGACTCCCAGGTTCAAGAGATTCTCTTGCCTCAGCCTCCTCAGTAGCTGGAACCACAGGCGCCCGCCACCACACCTGGCTAATTTTTGTATTTTTAGTACAGACTGGGTT
patch	GCCCGCCACCACACCTGGCTAATTTTTGTATTTTTAGTACAGACTGGGTTTCACCGTGTTGGCCAGGCTGGTCTCAAACTCCTGACTTCAAGTGATCCGCCTGCCTTGGCCTCCCAAAGT
patch	GTCTCAAACTCCTGACTTCAAGTGATCCGCCTGCCTTGGCCTCCCAAAGTGCTAGGATTACAGGTGTGAGCCACCATGTCCAGTCCTCTCCCCATTTTATAGGTGAGGAGACTGAGGCTC
patch	CCACCATGTCCAGTCCTCTCCCCATTTTATAGGTGAGGAGACTGAGGCTCAGAGAAGTAAAGCTACTCACCTAAGATCCCACAGCCTTCAAGCGGCAGAGCTGGGATTTGAACCTCGGCC
patch	TACTCACCTAAGATCCCACAGCCTTCAAGCGGCAGAGCTGGGATTTGAACCTCGGCCATCTGGGTGTGGAGCCTTATTATTCACCACTTTGGCAGGTGTCTCAGTGGCTTACTTACCCTT
patch	CCCAGCTCATGCAGTCATTTATTCATTCAACAAGCATCACCCACGCTGGGCCCCCAAGAGGCCTCAGCCCTGACCAGGTCCTCAAGGAGCTATCTTAAGAGAGGACAGAGCTGGACATAG
patch	TGACCAGGTCCTCAAGGAGCTATCTTAAGAGAGGACAGAGCTGGACATAGACACTCCTAGTCCCATGCAGTTAAGGAAGGTCCAGAGGGAAAGACAGGGTCCTGGAAGGCTTCCTGGAGG
patch	CCAATGATAGGTTTGGGGAATCTTAGTGAACTCCTACTCATGCGTTGAAGCCCCAACTGTAATGCCTCCTCCTCCAGGAAGCCTTCCAGGACCCTGTCTTTCCCTCTGGACCTTCCTTAA
patch	TTGGAGAGCCAATGATAGGTTTGGGGAATCTTAGTGAACTCCTACTCATGCGTTGAAGCCCCAACTGTAATGCCTCCTCCTCCAGGAAGCCTTCCAGGACCCTGTCTTTCCCTCTGGACC
patch	CCTCTGTCCTTCACATCGCCAAACTCCAAGAAATGGTCAAAGGCTTTGAACGGAGACCTTGAAGAAAAAGCGGGAAACTGCTTTTCAACATGTCCAGAGATGCTCATTCTTGCCAGGTGC
patch	CGGGAAACTGCTTTTCAACATGTCCAGAGATGCTCATTCTTGCCAGGTGCAGTGGCTTACACCTGTAATCCCAACACTTTGGGAGGCTGAAGTGAGCAGATCGCTTGAGCCCAGGAGTTC
patch	CCAACACTTTGGGAGGCTGAAGTGAGCAGATCGCTTGAGCCCAGGAGTTCGAGACCAGCCTGGCCATCATGGTGAAACCCCGTCTCTACTTTAAAAAATACAAAAATTAGCCAGGTGTGG
patch	GGTGAAACCCCGTCTCTACTTTAAAAAATACAAAAATTAGCCAGGTGTGGTGGTATGTGCCTGTAGTCCCAGCTACTCAGGAGGCTGAGGCAGGAGAATTGTTTGAACCCAGGAGGTGGA
patch	AGCTACTCAGGAGGCTGAGGCAGGAGAATTGTTTGAACCCAGGAGGTGGAGGCTGCAGTGAGCCAAGATCACTCCACTGCATTCCAGCCTGGGCAACAGAGTGAGACCTGTCTCAAAAAA
patch	ACTCCACTGCATTCCAGCCTGGGCAACAGAGTGAGACCTGTCTCAAAAAAAAAAAAAAGTTCACACTTAATAAGAAAACTGCAAATCACAAACTGTTTGTCTTCACCAATCAAATTGGCA
patch	CACCAGTGCTACACCATGGACGCACCCCACAGCCTGGCTGGCACAGAATGTCATTGCATTGTTGGATTTTTGCCAATTTGATTGGTGAAGACAAACAGTTTGTGATTTGCAGTTTTCTTA
patch	CAGAAGTGGACTTGCTGTGTCAGCAGGCACATGAGTTTATCATTCCGGTGGCCTGTGCCAGGGTGCCCTCCACCAGTGCTACACCATGGACGCACCCCACAGCCTGGCTGGCACAGAATG
patch	CACCGGAATGATAAACTCATGTGCCTGCTGACACAGCAAGTCCACTTCTGGGAATCCCTGCCTGAATATTTGCATGTTTACAGTGTGAACTGACTAACGAATAAAAAAATGTGGCTCAGC
patch	CTGACCTCGTGATCCGCCCACCTTGGTCCCCCAAAGTGCTGGGATTACAGGCATGAGCCACCACGTCCAGGCTGAGCCACATTTTTTTATTCGTTAGTCAGTTCACACTGTAAACATGCA
patch	TGCCCAGCTAATTTTTGTATTTTTAGTGGAGACGGGGTTTCACCATGTTGGCCAGGCTGGTCTGGTACTCCTGACCTCGTGATCCGCCCACCTTGGTCCCCCAAAGTGCTGGGATTACAG
patch	CAACATGGTGAAACCCCGTCTCCACTAAAAATACAAAAATTAGCTGGGCATGGTGGCACGTGCCTGTAATCCCAGCTACTAGGGAGGCTGAGGCAGGAGAATCGCTTGAACCCAGGAGGC
patch	CCCAGCTACTAGGGAGGCTGAGGCAGGAGAATCGCTTGAACCCAGGAGGCAGAGGTTGCAGTGAGCTGAGATCATGCCACTGCACTCCAGTTTGGGCGTTAGAGCGAGACTCCATCTCAA
patch	ATCATGCCACTGCACTCCAGTTTGGGCGTTAGAGCGAGACTCCATCTCAATAATAATAATAATAATAATAATAATAATAATTTAAAAATTAGCTGGGCATGGTGGCTTCAGCCTGTAGTC
patch	ATAATAATAATTTAAAAATTAGCTGGGCATGGTGGCTTCAGCCTGTAGTCCCAGCTACTTCAGAGGCTGAGGTGGGAGGATCCCTTGAGCCCAGAAGGTTGTGACTGCAGTGAGCCGTGA
patch	GGTGGGAGGATCCCTTGAGCCCAGAAGGTTGTGACTGCAGTGAGCCGTGATTGTGCCACTCCACTCCAGCCTATGCAGCAGAGCAAGACCCTATCTCTAAAAAATAATTTAAAATAAATG
patch	CTATGCAGCAGAGCAAGACCCTATCTCTAAAAAATAATTTAAAATAAATGGCTGGGCCGGCCGCGGTGGCTCATGCCTGTAATCCCAGCACTTTGGGAGGCTGAGGTGGGCGGATCACCT
patch	TCATGCCTGTAATCCCAGCACTTTGGGAGGCTGAGGTGGGCGGATCACCTGAGGTCCAGAGTTTGAGACTAGCCTGACCAACGTGGAGAAACTCCATCTCTACTAAATACACAAAATTAG
patch	AGCCTGACCAACGTGGAGAAACTCCATCTCTACTAAATACACAAAATTAGCCGGGTGTGGTGGCGCATGCCTGTAATCCCAGCTACTTGGGAGGCTGAGGCAGGAGAATCACTTGAGCCT
patch	CTGTAATCCCAGCTACTTGGGAGGCTGAGGCAGGAGAATCACTTGAGCCTGGGAGGTAGAGTTTGCAGTTGAGCCGAGATCACGGCACTGCACTCCAGCCTGGGCAACAAGAGCAAAACT
patch	GAGCCGAGATCACGGCACTGCACTCCAGCCTGGGCAACAAGAGCAAAACTCCATCTCAAAATAATAATAATAAATAAATAAATTGGCTAAAATGTTCAATTTTATGTTGTGTGTATGTTG
patch	TAAATAAATAAATTGGCTAAAATGTTCAATTTTATGTTGTGTGTATGTTGCAGGTTTGTTTTTTTGAGAAGGCAAAGTCAGGCGTGGTGGCTCACACCTGTAATCCCAGCACTTTGGGAG
patch	GGCAAAGTCAGGCGTGGTGGCTCACACCTGTAATCCCAGCACTTTGGGAGGCTGAGGTGGGCGGATCACAAGGTCAGGAGACTGAGACAATCCTGGCCAACGCTGTGAAACCCTGTCTCT
patch	AGGTCAGGAGACTGAGACAATCCTGGCCAACGCTGTGAAACCCTGTCTCTACCAAAAATACAAAAAATTAGCTGGGCGTGGTGGCATGTACCTGTAATCCCAGCTACTCGGGAGGCTGAG
patch	GCTGGGCGTGGTGGCATGTACCTGTAATCCCAGCTACTCGGGAGGCTGAGGCAGGAAAATCACTTGAACCAGGGAGTTGGAGGTTGCAGTAAGCCTAGATCGCGCCACAGCACTCCAGCC
patch	TCACTTGAACCAGGGAGTTGGAGGTTGCAGTAAGCCTAGATCGCGCCACAGCACTCCAGCCTGGTGACAGAGCGAGACTTCATATAAAAAAAAAAAAGAGAGAGAGAGAGAAGGCAAAAA
patch	TACTAAAAATACAAAAAAATTAGCTGGGCATGGTGGCGGGCGCCTGTAGTCCCAGCTACTTGGGAGGCTGAGGCAGAAGAATGGCTTGAACCCGGGAGGTGGAGCTTGCAGTGAGCTGAG
patch	AGGCAGAAGAATGGCTTGAACCCGGGAGGTGGAGCTTGCAGTGAGCTGAGATTGCGCCACTGCACTCCAGCCTGAGCGACAGAGCGAGACTCCATCTCAAAACAAAACAAACAAACAAAA
patch	CTGCACTCCAGCCTGAGCGACAGAGCGAGACTCCATCTCAAAACAAAACAAACAAACAAAACAAAACAAAACAAAACAAAACAAAAAAAGATTCCTTTGGCTACCTGGGTGGGTAGCCCA
patch	CTTCACAAGATGCAATGAAGAAGTGGGCTTTTTTTTTTTTTGAGACAGAGTTTCTCTCTTGTCACCCAGGCTGGAGTGCCATGGCGCAATCTCAGCTCACTGCAACCTCCACTTCCCGGG
patch	CTGGAGTGCCATGGCGCAATCTCAGCTCACTGCAACCTCCACTTCCCGGGTTCAAGCGACTCTCCTGCCTCAGCTACCTGGGTGACTGGGATTACAGGCTTGCGCCACCATGCCCGGCTA
patch	CTGAGGTCAGGAGTTTGAGACCAGCCTGACCAACATGGAGAAACCCCGTCTCTACTAAAAATACATAAATTAGCCGGGCATGGTGGCGCAAGCCTGTAATCCCAGTCACCCAGGTAGCTG
patch	ACTTCTGGCCGGGTGTGGTGGCTCATGCCTGTAATCCCAGCACTTTGGGAGGCTGAGGCGGGTGGATCACCTGAGGTCAGGAGTTTGAGACCAGCCTGACCAACATGGAGAAACCCCGTC
patch	TCCCAAAGTGCTGGGATTACAGGCATGAGCCACCACACCCGGCCAGAAGTAGGCCTTTACCCACTACATGCCTTCTTTTACTTATCTGCACAATGAAGATTAAAAATAGTTTCTTGGCCT
patch	CCTTCTTTTACTTATCTGCACAATGAAGATTAAAAATAGTTTCTTGGCCTGGCATGGTGCCTCACACCTGTAATTCCAGCACTTTGGGAGGCTGAGGTGGGCAGATCATTTGAGGTCAGA
patch	TAATTCCAGCACTTTGGGAGGCTGAGGTGGGCAGATCATTTGAGGTCAGAAGTTCAAGACCAGTGTGGCCAACGTGGCGAAACCCCATCTCTACTAAAAATACAAAAAGTAGCCAGGCAT
patch	AACGTGGCGAAACCCCATCTCTACTAAAAATACAAAAAGTAGCCAGGCATGGTGGCACGTGCCTGTAGTCCCAGACACTCAGGAGACTGAGGCACAAGAATCTCTTGAACCTGGGAGATG
patch	TTTGAGACAGAGTCTTGCTCTGTCCCCCAGGCTGGAGTGCAATGGCTCGATGTCAGCTCACTGCAACCTCCATCTCCCAGGTTCAAGAGATTCTTGTGCCTCAGTCTCCTGAGTGTCTGG
patch	GTATCAATTAAACATGGAGCAATTTAATTCTCACAGTAACCCTATGATAAGAGACTTTTTTTTTTTTTTTTTTGAGACAGAGTCTTGCTCTGTCCCCCAGGCTGGAGTGCAATGGCTCGA
patch	TTATCATAGGGTTACTGTGAGAATTAAATTGCTCCATGTTTAATTGATACATGATAAACTGATACTTAGCACAGGGCCTAGTAAATATCAGTGCTCTAGTAGTGCCTGCCCATATTATTA
patch	ACAGGGCCTAGTAAATATCAGTGCTCTAGTAGTGCCTGCCCATATTATTATCATTGTTTGTGTCATTTATCTCTGTAGTAGGAAGTATATACAATCCTATTGCATAGGTTTAAGGGAATT
patch	CTCTGTAGTAGGAAGTATATACAATCCTATTGCATAGGTTTAAGGGAATTAATCCACTAAAGTGTTTGGAACAGAGCCTGGCACATATTGCTATGTAACTGCATCATCATCATCATCCCT
patch	ACAGAGCCTGGCACATATTGCTATGTAACTGCATCATCATCATCATCCCTTTTTAATAGATGAGAAAACTGAATTTCAGAGAGGGTAGTCTGATCTGAAATTCACCTATTATTCCAGCTT
patch	AACTGCATCATCATCATCATCCCTTTTTAATAGATGAGAAAACTGAATTTCAGAGAGGGTAGTCTGATCTGAAATTCACCTATTATTCCAGCTTCTCTCTTCCAAATACGGCCTCTGTGC
patch	AGAATTCTCATTCAGAACCTTGATCACAGGCCGGGCGCGCCGGGATTGCTCACGCCTGTAATCCCAACACTTTGGGAGGCCGAGGTGGGAGGATCACTTGAGCCCAGGATTTGGAGACTA
patch	TTTGGGAGGCCGAGGTGGGAGGATCACTTGAGCCCAGGATTTGGAGACTAGCCTGGGCAACATAGCGAGACCCCTTCTCTAAAAAAGCAAACAGGCAAAACTTCATGAGAATCTTGATCA
patch	CCCCTTCTCTAAAAAAGCAAACAGGCAAAACTTCATGAGAATCTTGATCATGTTAAAATTTTATGTCCTTCGATTTCTCCCTACACACACACACACACACACACACACACACACACACAC
patch	TGAGAATCTTGATCATGTTAAAATTTTATGTCCTTCGATTTCTCCCTACACACACACACACACACACACACACACACACACACACACACACTCAACATTTCCTCCACCCATATCATCACT
patch	TAGTTTTATCCTGTTTTCCGAAAAACAATCATTTATTTATTTATTTATTTATTTAATTTTATGAGACAGGGTCTGGCTTTGTCACCCAGGCTGGAGTGCAGTGGTGCGATCTTGGCTCAC
patch	GTCTGGCTTTGTCACCCAGGCTGGAGTGCAGTGGTGCGATCTTGGCTCACTGCAACCTCTGCCTCTCAGATTCAAGCCATCCTTCCACCTCAGCTCTGCCACTGAGTAGCTGAGACTACA
patch	TTCAAGCCATCCTTCCACCTCAGCTCTGCCACTGAGTAGCTGAGACTACAAGCACTCGCCACCATGCCCGGCTAATTAAAAAAATAATAATCATTTTAAATGCAAGCTTTATATTATAAA
patch	GCTAATTAAAAAAATAATAATCATTTTAAATGCAAGCTTTATATTATAAATACAAAGTAAACATGAAAATAAAACCCAAACATAGCAGTGTTATTAAACTCTGGCCTGTAGCAGTGGCTC
patch	AAAACCCAAACATAGCAGTGTTATTAAACTCTGGCCTGTAGCAGTGGCTCACACCTGTAATCCTAGCAGTTTGGAGGCCGAGACAGGTGGATTACTTGAGACCTGGAGTTTGAGACCAGC
patch	TTGGAGGCCGAGACAGGTGGATTACTTGAGACCTGGAGTTTGAGACCAGCCCAGGTGACACAGCAAGACCTCATCTCTACTAAAAATAAAAAAAAATTAGCCAGGTGTGGTGGTATGCAC
patch	TCATCTCTACTAAAAATAAAAAAAAATTAGCCAGGTGTGGTGGTATGCACCTGTGGTCCCAGCTACTTAGGATGCTGGAGTGCGAGGATCGCTTGAGCCCAGGAGGTCAAGGCTGCAGTG
patch	GATGCTGGAGTGCGAGGATCGCTTGAGCCCAGGAGGTCAAGGCTGCAGTGAACTATGATCACTCATTACACCCCAGCCTGGGTGACAGAGCGAGATGCTGTCTCAAAACAAAACAAAACG
patch	CCCCAGCCTGGGTGACAGAGCGAGATGCTGTCTCAAAACAAAACAAAACGAAAAACAACTCTGGCTAGATGCTATTGCTTGCCAAGGGTGCAGTCTTCCATTTATTAAAAGTGAAAATTA
patch	GCTATTGCTTGCCAAGGGTGCAGTCTTCCATTTATTAAAAGTGAAAATTAGGGCCAGGCACATTGGCTCATGCCTGTAATCCCAGCACTTTGGGAGGCTGAGGTGGGTGGATCACCTGAG
patch	TGCCTGTAATCCCAGCACTTTGGGAGGCTGAGGTGGGTGGATCACCTGAGGTCAGGAGTTCGAGACCAGCCTGGCCAACATGGTGAAACCTTATCTCTGCCAAAAATATAAAAGATTAGC
patch	CTGGCCAACATGGTGAAACCTTATCTCTGCCAAAAATATAAAAGATTAGCCATGTGTCGTGGTGGGTGCTTGTAATCTCAGCTACTTGGGAGGCTGAGGCAGGAGAATCACTTGAACCCA
patch	TGTAATCTCAGCTACTTGGGAGGCTGAGGCAGGAGAATCACTTGAACCCAGGAGGCAGAGGTTGCAGTGAGCCAAGATTGTGCCATTGCACTCCAGCCTGTGCAACGAGCGAAACTCCAA
patch	TCAGCTACTTGGGAGGCTGAGGCAGGAGAATCACTTGAACCCAGGAGGCAGAGGTTGCAGTGAGCCAAGATTGTGCCATTGCACTCCAGCCTGTGCAACGAGCGAAACTCCAACTCAAAA
