# Supplementary material for: Tissue-specific cell-free DNA degradation quantifies circulating tumor DNA burden
Source: Nat Commun. 2021 Apr 13;12:2229. doi: 10.1038/s41467-021-22463-y (PMC8044092; doi:10.1038/s41467-021-22463-y)
Supplement: Supplementary file 20 — Supplementary Data 16 [file 41467_2021_22463_MOESM20_ESM.xlsx]

## Sheet: Suppl Data 16
patient	*sample name	sample ID	cancer type	ichorCNA-estimated ctDNA content	max VAF	NDR-estimated ctDNA content	VAF-manual
1176	1176_040815	CRC-18	CRC	0.05187	undetected	0.207649
	1176_111116	CRC-19	CRC	0	undetected (detected with manual lookup)	0.0615938	positive: 0.0995589, chr3:142555897-8
	1176_240715	CRC-20	CRC	0	0.108	0.0648602
1490	1490_050516	CRC-25	CRC	0.4913	0.719	0.488623
	1490_171116	CRC-26	CRC	0	undetected (detected with manual lookup)	0.331884	positive: 0.00106819, chr17:7675088; 0.00291772, chr4:55118645; 0.0001755, chr5:112839474
149	149_100613	CRC-27	CRC	0	undetected	0.188538	N.A., as VAFs are also undetected in other timepoints
	149_130214	CRC-28	CRC	0.05146	undetected	0.177679
1531	1531_160616	CRC-2	CRC	0.5388	0.79	0.556791
	1531_010716	CRC-29	CRC	0.4849	0.77	0.49283
	1531_111016	CRC-30	CRC	0	undetected (detected with manual lookup)	0.0707874	positive: 0.00123508, chr17:7675088
	1531_111116	CRC-31	CRC	0	undetected	0
357	357_110716	CRC-34	CRC	0.5087	0.56	0.493677
	357_230913	CRC-35	CRC	0	undetected (detected with manual lookup)	0.107612	positive: 0.0105356, chr12:25245350
	357_290216	CRC-36	CRC	0.5726	0.494	0.387572
	357_291015	CRC-37	CRC	0.368	0.294	0.381118
375	375_021116	CRC-38	CRC	0	undetected	0.103464	N.A., as VAFs are also undetected in other timepoints
	375_210115	CRC-39	CRC	0	undetected	0.170352	N.A., as VAFs are also undetected in other timepoints
571	571_261114	CRC-47	CRC	0	undetected	0.0642763	N.A., as VAFs are also undetected in other timepoints
	571_291015	CRC-48	CRC	0.04669	undetected	0.152116
592	592_171116	CRC-53	CRC	0	undetected	0.0849857	N.A., as VAFs are also undetected in other timepoints
	592_280316	CRC-54	CRC	0	undetected	0.0894701	N.A., as VAFs are also undetected in other timepoints
741	741_091116	CRC-55	CRC	0	undetected	0.0732656	N.A., as VAFs are also undetected in other timepoints
	741_150415	CRC-56	CRC	0	undetected	0.100695	N.A., as VAFs are also undetected in other timepoints
834	834_090715	CRC-57	CRC	0	undetected	0.00490536	N.A., as VAFs are also undetected in other timepoints
	834_241116	CRC-58	CRC	0.1312	undetected	0.0921897
836	836_090415	CRC-59	CRC	0	undetected	0.0424808	negative
	836_090715	CRC-60	CRC	0	undetected (detected with manual lookup)	0.174313	positive: 0.000227842, chr17:7674939; 0.000456725, chr5:112839474
	836_180416	CRC-61	CRC	0.3942	0.2535	0.221594
* "sample name" in red refers to the ctDNA-positive samples by the NDR method, but ctDNA-negative by both SNV and ichorCNA.
